# Supplementary material for: GRiNCH: simultaneous smoothing and detection of topological units of genome organization from sparse chromatin contact count matrices with matrix factorization
Source: Genome Biol. 2021 May 25;22:164. doi: 10.1186/s13059-021-02378-z (PMC8152090; doi:10.1186/s13059-021-02378-z)
Supplement: Supplementary file 3 — Additional file 3 Supplementary_tables.xlsx. An Excel file containing Tables S1-3. Each spreadsheet tab includes table name and legend in the top rows. [file 13059_2021_2378_MOESM3_ESM.xlsx]

## Sheet: Table S1(A)
#Table S1(A): Ranking TAD-calling methods by proportion of TADs with significant Davies-Bouldin Index (DBI) across all 5 cell lines
#Significance was determined by empirical p-value < 0.05, against 'background' distribution of Davies-Bouldin Index values from randomized TADs. See Methods for more details.
#Note: 3DNetMod was not included in this analysis, as it returned nested TADs and was excluded from any analysis requiring 'clusterizing' of TADs.
#numTads<0.05: number of TADs with significant DBI (p-value <0.05)
#numTads: total number of TADs across all 5 cell lines
#Percent<0.05: percentabe of TADs with significant DBI (p-value <0.05)
Method	numTads<0.05	numTads	Percent<0.05	Rank
TopDom	11558	41128	0.281	1
GriNCH	3710	14709	0.252	2
Directionality	3812	15575	0.245	3
HiCseg	4234	18885	0.224	4
Insulation	2074	11806	0.176	5
rGMAP	998	10795	0.092	6
Armatus	858	10716	0.08	7

## Sheet: Table S1(B)
#Table S1(B): Ranking TAD-calling methods by proportion of TADs with significant Delta Contact Count (DCC) across all 5 cell lines
#Significance was determined by empirical p-value < 0.05, against 'background' distribution of Delta Contact Count values from randomized TADs. See Methods for more details.
#Note: 3DNetMod was not included in this analysis, as it returned nested TADs and was excluded from any analysis requiring 'clusterizing' of TADs.
#numTads<0.05: number of TADs with significant DCC (p-value <0.05)
#numTads: total number of TADs across all 5 cell lines
#Percent<0.05: percentabe of TADs with significant DCC (p-value <0.05)
Tool	numTads<0.05	numTads	Percent<0.05	Rank
HiCseg	3373	18885	0.179	1
GRiNCH	1861	14709	0.127	2
Directionality	1908	15575	0.123	3
TopDom	3753	41128	0.091	4
Insulation	1070	11806	0.091	5
Armatus	787	10716	0.073	6
rGMAP	581	10795	0.054	7

## Sheet: Table S1(C)
#Table S1(C): Ranking TAD-calling methods by mean (absolute) change in median TAD size as input data resolution changes from 10kb to 25kb to 50kb
#Smaller change corresponds to stability to input resolution.
#Note: Insulation score did not return any TADs at 10kb resolution when using the same parameter set as in 25kb and 50kb resolution.
Method	Gm12878 10kb->25kb	Gm12878 25kb->50kb	Hmec 10kb->25kb	Hmec 25kb->50kb	Huvec 10kb->25kb	Huvec 25kb->50kb	K562 10kb->25kb	K562 25kb->50kb	Nhek 10kb->25kb	Nhek 25kb->50kb	Mean across cell lines	Rank by mean
GRiNCH-TAD	10000	100000	30000	50000	15000	25000	15000	25000	10000	0	28000	1
Directionality	10000	100000	5000	75000	0	50000	5000	75000	580000	100000	100000	2
HiCseg	160000	150000	90000	150000	65000	125000	105000	125000	135000	125000	123000	3
TopDom	170000	200000	155000	175000	170000	200000	145000	225000	155000	175000	177000	4
3DNetMod	210000	250000	160000	250000	160000	250000	170000	250000	185000	225000	211000	5
Armatus	25000	175000	385000	175000	525000	175000	365000	25000	260000	100000	221000	6
rGMAP	832500	337500	560000	750000	600000	850000	555000	625000	565000	975000	665000	7
Insulation		625000		1175000		2600000		1975000		4450000	2165000	8

## Sheet: Table S1(D)
#Table S1(D): Ranking TAD-calling methods by mean Rand Index between TADs from two different resolutions of Hi-C data.
#Higher Rand Index represents higher stability to depth. Rand Index across chromosomes was first averaged for each cell line, then the 'overall' mean was taken across cell lines in 'Mean across depths' column.
#Note: 3DNetMod was not included in this analysis, as it returned nested TADs and was excluded from any analysis requiring 'clusterizing' of TADs.
Method	Gm12878	Hmec	Huvec	K562	Nhek	Mean across cells	Rank by mean
TopDom	0.992	0.991	0.991	0.991	0.992	0.992	1
GRiNCH	0.989	0.988	0.991	0.977	0.99	0.987	2
rGMAP	0.913	0.947	0.939	0.907	0.921	0.925	3
Armatus	0.766	0.975	0.926	0.895	0.968	0.906	4
HiCSeg	0.906	0.879	0.875	0.891	0.912	0.892	5
Directionality	0.883	0.89	0.886	0.894	0.813	0.873	6
Insulation	0.374	0.353	0.356	0.431	0.38	0.379	7

## Sheet: Table S1(E)
#Table S1(E): Ranking TAD-calling methods by mean Mutual Information between TADs from two different resolutions of Hi-C data.
#Higher Rand Index represents higher stability to depth. Rand Index across chromosomes was first averaged for each cell line, then the 'overall' mean was taken across cell lines in 'Mean across depths' column.
#Note: 3DNetMod was not included in this analysis, as it returned nested TADs and was excluded from any analysis requiring 'clusterizing' of TADs.
Method	Gm12878	Hmec	Huvec	K562	Nhek	Mean across cells	Rank by mean
TopDom	4.881	4.887	4.757	4.76	5.016	4.86	1
GRiNCH	4.07	3.992	4.098	3.974	4.071	4.041	2
rGMAP	3.029	3.566	3.371	2.973	3.234	3.235	3
Armatus	1.317	3.668	3.073	2.603	3.612	2.855	4
Directionality	2.932	3.051	2.861	2.974	2.178	2.799	5
HiCSeg	2.913	2.354	2.325	2.501	2.7	2.559	6
Insulation	0.071	0.133	0.128	0.078	0.216	0.125	7

## Sheet: Table S1(F)
#Table S1(F): Ranking TAD-calling methods by mean Rand Index between TADs from high-depth Gm12878 data and TADs from Gm12878 data downsampled to other cell lines' depth.
#Higher Rand Index represents higher stability to depth. Rand Index across chromosomes was first averaged for each cell line, then the 'overall' mean was taken across cell lines in 'Mean across depths' column.
#Note: 3DNetMod was not included in this analysis, as it returned nested TADs and was excluded from any analysis requiring 'clusterizing' of TADs.
Method	Gm12878 to Hmec depth	Gm12878 to Huvec depth	Gm12878 to K562 depth	Gm12878 to Nhek depth	Mean across depths	Rank by mean
TopDom	0.998	0.998	0.998	0.999	0.998	1
HiCSeg	0.996	0.997	0.998	0.996	0.997	2
GRiNCH-TAD	0.99	0.992	0.992	0.989	0.991	3
rGMAP	0.964	0.957	0.97	0.963	0.964	4
Directionality	0.915	0.923	0.959	0.76	0.89	5
Insulation	0.964	0.938	0.751	0.847	0.875	6
Armatus	0.741	0.769	0.794	0.75	0.764	7

## Sheet: Table S1(G)
#Table S1(G): Ranking TAD-calling methods by mean mutual information between TADs from high-depth Gm12878 data and TADs from Gm12878 data downsampled to other cell lines' depth.
#Higher mutual information represents higher stability to depth. Mutual information across chromosomes was first averaged for each cell line, then the 'overall' mean was taken across cell lines in 'Mean across depths' column.
#Note: 3DNetMod was not included in this analysis, as it returned nested TADs and was excluded from any analysis requiring 'clusterizing' of TADs.
Method	Gm12878 to Hmec depth	Gm12878 to Huvec depth	Gm12878 to K562 depth	Gm12878 to Nhek depth	Mean across depths	Rank by mean
TopDom	5.314	5.319	5.338	5.334	5.326	1
GRiNCH-TAD	4.067	4.133	4.131	4.075	4.102	2
HiCSeg	3.684	3.694	3.696	3.69	3.691	3
rGMAP	3.448	3.338	3.425	3.416	3.407	4
Insulation	3.327	3.391	2.272	2.791	2.945	5
Directionality	3.063	3.106	3.391	1.969	2.882	6
Armatus	1.626	1.625	1.625	1.628	1.626	7

## Sheet: Table S1(H)
#Table S1(H): Ranking TAD-calling methods by mean fold enrichment of known boundary elements (CTCF, SMC3, RAD21) across 5 cell lines.
#Fold enrichment of a given boundary element was first averaged across chromosomes for a given cell line; then the 'overall' mean was calculated across cell lines and elements in 'Mean across cells' column.
Method	Gm12878-CTCF	Gm12878-RAD21	Gm12878-SMC3	Hmec-CTCF	Hmec-RAD21	Hmec-SMC3	Huvec-CTCF	Huvec-RAD21	Huvec-SMC3	K562-CTCF	K562-RAD21	K562-SMC3	Nhek-CTCF	Nhek-RAD21	Nhek-SMC3	Mean across cell lines	Rank by mean
Directionality	1.747	1.949	2.062	1.844	1.948	2.099	1.974	1.762	1.927	1.835	1.815	1.928	1.931	2.201	2.449	1.965	1
Insulation	1.672	1.776	1.877	2.017	2.093	2.272	1.998	1.695	1.857	1.995	1.902	2.121	1.825	2.042	2.263	1.96	2
GRiNCH-TAD	1.711	1.976	2.068	1.909	2.014	2.257	2.061	1.843	2.015	1.754	1.749	1.846	1.823	2.089	2.252	1.958	3
TopDom	1.727	1.916	2.037	1.893	1.957	2.12	2.001	1.763	1.907	1.853	1.789	1.897	1.795	1.938	2.067	1.911	4
HiCseg	1.477	1.776	1.746	1.567	1.792	1.838	1.841	1.913	2.042	1.822	2.257	2.352	1.601	1.841	1.812	1.845	5
Armatus	0.966	1.075	1.064	1.708	1.835	1.998	1.808	1.593	1.695	1.625	1.652	1.753	1.723	1.95	2.091	1.636	6
rGMAP	1.369	1.396	1.457	1.597	1.651	1.747	1.55	1.347	1.447	1.363	1.291	1.336	1.563	1.698	1.805	1.508	7
3DNetMod	1.41	1.442	1.507	1.371	1.342	1.381	1.362	1.255	1.291	1.328	1.243	1.285	1.38	1.409	1.471	1.365	8

## Sheet: Table S1(I)
#Table S1(I): Ranking TAD-calling methods by mean proportion of TADs with significant histone modification signals across 5 cell lines
#Significance was determined by empirical p-value < 0.05, against 'background' distribution of histone modification signal values from randomized TADs. See Methods for more details.
#Note: 3DNetMod was not included in this analysis, as it returned nested TADs and was excluded from any analysis requiring 'clusterizing' of TADs.
Method	Gm12878-H3k27ac	Gm12878-H3k27me3	Gm12878-H3k36me3	Gm12878-H3k4me1	Gm12878-H3k4me2	Gm12878-H3k4me3	Gm12878-H3k79me2	Gm12878-H3k9ac	Gm12878-H3k9me3	Gm12878-H4k20me1	Hmec-H3k27ac	Hmec-H3k27me3	Hmec-H3k36me3	Hmec-H3k4me1	Hmec-H3k4me2	Hmec-H3k4me3	Hmec-H3k79me2	Hmec-H3k9ac	Hmec-H3k9me3	Hmec-H4k20me1	Huvec-H3k27ac	Huvec-H3k27me3	Huvec-H3k36me3	Huvec-H3k4me1	Huvec-H3k4me2	Huvec-H3k4me3	Huvec-H3k79me2	Huvec-H3k9ac	Huvec-H3k9me3	Huvec-H4k20me1	K562-H3k27ac	K562-H3k27me3	K562-H3k36me3	K562-H3k4me1	K562-H3k4me2	K562-H3k4me3	K562-H3k79me2	K562-H3k9ac	K562-H3k9me3	K562-H4k20me1	Nhek-H3k27ac	Nhek-H3k27me3	Nhek-H3k36me3	Nhek-H3k4me1	Nhek-H3k4me2	Nhek-H3k4me3	Nhek-H3k79me2	Nhek-H3k9ac	Nhek-H3k9me3
HiCSeg	0.205	0.059	0.147	0.203	0.214	0.202	0.17	0.213	0.08	0.176	0.097	0.122	0.088	0.137	0.143	0.127	0.092	0.115	0.055	0.118	0.194	0.083	0.197	0.229	0.181	0.202	0.156	0.22	0.033	0.087	0.212	0.094	0.138	0.197	0.222	0.194	0.159	0.196	0.044	0.172	0.162	0.08	0.204	0.153	0.172	0.184	0.155	0.191	0.019
GRiNCH	0.161	0.066	0.149	0.156	0.158	0.159	0.157	0.151	0.085	0.113	0.132	0.074	0.133	0.144	0.146	0.127	0.137	0.129	0.022	0.104	0.16	0.087	0.161	0.163	0.156	0.146	0.158	0.16	0.022	0.103	0.142	0.087	0.124	0.145	0.137	0.137	0.142	0.144	0.031	0.1	0.114	0.087	0.128	0.111	0.116	0.119	0.125	0.124	0.022
Armatus	0.097	0.043	0.079	0.087	0.087	0.142	0.087	0.118	0.159	0.082	0.11	0.055	0.131	0.105	0.12	0.121	0.121	0.127	0.07	0.096	0.151	0.066	0.166	0.145	0.148	0.16	0.157	0.158	0.045	0.121	0.163	0.077	0.146	0.156	0.158	0.159	0.151	0.159	0.044	0.106	0.153	0.066	0.176	0.131	0.15	0.158	0.164	0.165	0.032
Directionality	0.148	0.075	0.117	0.153	0.146	0.144	0.143	0.139	0.083	0.108	0.131	0.072	0.08	0.139	0.126	0.095	0.102	0.121	0.023	0.073	0.147	0.078	0.114	0.154	0.143	0.125	0.13	0.134	0.018	0.107	0.124	0.091	0.095	0.14	0.121	0.119	0.113	0.122	0.036	0.093	0.092	0.104	0.049	0.116	0.099	0.068	0.055	0.076	0.033
TopDom	0.102	0.074	0.107	0.095	0.1	0.103	0.105	0.104	0.061	0.08	0.098	0.075	0.097	0.096	0.102	0.093	0.102	0.097	0.019	0.081	0.115	0.094	0.119	0.111	0.117	0.113	0.121	0.114	0.019	0.099	0.102	0.095	0.106	0.095	0.1	0.103	0.106	0.103	0.033	0.085	0.094	0.074	0.086	0.092	0.09	0.084	0.088	0.09	0.024
Insulation	0.073	0.073	0.085	0.071	0.071	0.069	0.079	0.073	0.062	0.062	0.122	0.076	0.121	0.112	0.114	0.113	0.115	0.117	0.034	0.087	0.116	0.085	0.111	0.118	0.119	0.108	0.118	0.112	0.031	0.092	0.109	0.089	0.104	0.118	0.111	0.114	0.105	0.11	0.037	0.077	0.081	0.1	0.058	0.089	0.078	0.062	0.055	0.071	0.034
rGMAP	0.088	0.063	0.095	0.079	0.084	0.091	0.096	0.081	0.06	0.06	0.087	0.062	0.089	0.078	0.084	0.079	0.087	0.078	0.047	0.068	0.091	0.07	0.086	0.09	0.088	0.078	0.087	0.087	0.035	0.071	0.066	0.046	0.068	0.063	0.057	0.064	0.069	0.069	0.039	0.048	0.104	0.057	0.108	0.101	0.099	0.094	0.108	0.1	0.029
[truncated: 3 more columns]

## Sheet: Table S2
# Table S2: ﻿Ranking of transcription factors by significant motif enrichment in TAD boundaries across all cell types or time points during mouse pluripotency reprogramming (mouse pre-B cell, D2, D4, D6, D8, iPSC)
# Cell Type/Time Point: cell type or time point during mouse B-cell reprogramming to induced pluripotency state. B - B cell; D2/4/6/8 - Day 2/4/6/8 of reprogramming; ES - pluripotent cell
# Motif Name: transcription factor whose motif sites were tested for enrichment in TAD boundaries in each chromosome, cell type, and replicate (each cell type has 2 replicates)
# Fold Enrichment: [number of TAD boundaries with at least one accessible motif site/number of TAD boundaries]/[number of bins with at least one accessible motif site/total number of bins across chromosomes and replicates]
# Hypergeometric test p-value: p-value from testing the significance of the fold enrichment with hypergeometric test
# Rank by p-value: ranking transcription factors by their p-value within each cell type/time point
Cell Type/Time Point	Motif Name	Fold Enrichment	Hypergeometric test p-value	Rank by p-value
B	CTCF	1.31104	1.95765e-115	1
B	CTCFL	1.17561	1.9662e-49	2
B	YY2	1.18205	9.54227e-42	3
B	E2F4	1.30664	8.98398e-41	4
B	E2F2	1.29526	2.76114e-36	5
B	Hic1	1.12209	1.6973e-33	6
B	YY1	1.15988	7.52309e-33	7
B	HOXB2	1.1206	7.97591e-33	8
B	ZBTB14	1.18808	3.61515e-32	9
B	E2F1	1.25253	4.42434e-32	10
B	HOXB6	1.11471	5.77028e-32	11
B	HOXA5	1.12037	8.27131e-32	12
B	HOXB7	1.12735	1.14476e-31	13
B	MEIS3	1.11538	1.23916e-31	14
B	ZIC4	1.15206	1.24154e-31	15
B	HOXA4	1.11324	2.37918e-31	16
B	GSX2	1.11371	3.0797e-31	17
B	RFX7	1.11648	3.29407e-31	18
B	FOXP3	1.11328	3.41067e-31	19
B	STAT3	1.11661	3.65662e-31	20
B	ZNF354C	1.1126	4.37194e-31	21
B	PITX2	1.12714	4.41548e-31	22
B	Sox17	1.12089	4.69044e-31	23
B	PLAGL2	1.14751	7.98013e-31	24
B	HOXA6	1.11794	8.72551e-31	25
B	HOXC8	1.11419	9.12759e-31	26
B	GATA5	1.12048	9.37777e-31	27
B	TCF21(var.2)	1.13275	1.00612e-30	28
B	TBX3	1.11519	1.06275e-30	29
B	TEAD3	1.11719	1.43167e-30	30
B	NFIA	1.11658	1.6014e-30	31
B	OTX1	1.11759	1.69429e-30	32
B	NFIX	1.11119	1.71399e-30	33
B	RHOXF1	1.11073	1.73015e-30	34
B	MEIS1	1.1108	1.74118e-30	35
B	HOXB8	1.11833	1.82585e-30	36
B	GATA3	1.11945	1.89817e-30	37
B	NR2C2(var.2)	1.1099	3.1434e-30	38
B	NR2C1	1.11149	3.26607e-30	39
B	NEUROD2	1.11488	3.26851e-30	40
B	LHX1	1.11295	3.55173e-30	41
B	Pax2	1.11143	3.77442e-30	42
B	HIC2	1.11125	4.54387e-30	43
B	SOX18	1.10989	5.47296e-30	44
B	HOXC4	1.11318	5.49779e-30	45
B	DRGX	1.11699	5.75471e-30	46
B	MEIS2	1.11888	6.0946e-30	47
B	TBX5	1.11592	7.14555e-30	48
B	ISL2	1.11472	7.84689e-30	49
B	BARHL1	1.1116	9.30016e-30	50
B	Sox5	1.11987	1.11456e-29	51
B	HOXD4	1.1133	1.525e-29	52
B	NKX2-8	1.10908	1.60834e-29	53
B	HLTF	1.10963	1.7134e-29	54
B	OTX2	1.1301	1.78443e-29	55
B	Stat5a::Stat5b	1.11485	1.85015e-29	56
B	TBX4	1.11378	2.16737e-29	57
B	BARX1	1.11609	2.2445e-29	58
B	NKX6-3	1.11716	2.51561e-29	59
B	Lhx8	1.11624	2.87814e-29	60
B	NR1I3	1.11275	3.00332e-29	61
B	HAND2	1.11149	3.31928e-29	62
B	NFATC1	1.11559	3.38888e-29	63
B	EVX2	1.11353	3.39629e-29	64
B	SRY	1.12122	3.8478e-29	65
B	BARHL2	1.11205	3.87813e-29	66
B	THAP1	1.10867	4.17897e-29	67
B	HOXA7	1.11269	4.52117e-29	68
B	PITX1	1.12229	4.8798e-29	69
B	HOXA9	1.11418	4.95191e-29	70
B	TBX6	1.11412	5.02231e-29	71
B	HOXB5	1.11845	5.23648e-29	72
B	SOX4	1.11393	6.02695e-29	73
B	FOXL1	1.11031	6.2908e-29	74
B	Znf423	1.14593	6.301e-29	75
B	GSX1	1.11226	6.49092e-29	76
B	GATA2	1.12965	7.93312e-29	77
B	EN2	1.114	8.75219e-29	78
B	Dlx1	1.11575	9.04873e-29	79
B	Sox3	1.11244	9.08376e-29	80
B	SOX15	1.11476	1.01596e-28	81
B	SNAI1	1.11182	1.21537e-28	82
B	HOXB4	1.11303	1.2229e-28	83
B	HMBOX1	1.11925	1.25479e-28	84
B	HOXA1	1.11497	1.26009e-28	85
B	HESX1	1.12505	1.36013e-28	86
B	Gmeb1	1.17683	1.46869e-28	87
B	RUNX1	1.1125	1.49786e-28	88
B	RBPJ	1.11115	1.67124e-28	89
B	MYB	1.11129	1.68074e-28	90
B	Sox6	1.1162	2.03979e-28	91
B	BARX2	1.11951	2.20298e-28	92
B	MEOX1	1.12058	2.58993e-28	93
B	Isl1	1.12711	2.93132e-28	94
B	HOXD8	1.11507	3.02717e-28	95
B	FOXO4	1.11141	3.09573e-28	96
B	ATOH7	1.1127	3.10295e-28	97
B	MXI1	1.11089	3.33727e-28	98
B	EVX1	1.1126	3.77703e-28	99
B	EN1	1.11394	3.89895e-28	100
B	MGA	1.11314	3.98776e-28	101
B	NKX2-3	1.10991	5.53002e-28	102
B	BSX	1.11104	5.66918e-28	103
B	NFATC4	1.11465	6.5875e-28	104
B	BHLHA15(var.2)	1.10954	6.76386e-28	105
B	Nkx2-5(var.2)	1.11245	7.0234e-28	106
B	VDR	1.11139	7.31219e-28	107
B	HOXA2	1.11595	7.99056e-28	108
B	GSC	1.12403	8.60577e-28	109
B	MSX1	1.11572	9.15034e-28	110
B	SOX8	1.12267	9.16987e-28	111
B	SOX13	1.12203	9.27322e-28	112
B	ZEB1	1.11195	1.04818e-27	113
B	Hand1::Tcf3	1.11427	1.06062e-27	114
B	Dlx4	1.11314	1.0768e-27	115
B	PITX3	1.11625	1.38242e-27	116
B	Nr2e3	1.12292	1.46665e-27	117
B	DLX6	1.11366	1.51606e-27	118
B	HOXB3	1.1078	2.02484e-27	119
B	Smad4	1.11669	2.29587e-27	120
B	NRF1	1.13447	2.35837e-27	121
B	NR4A2	1.11495	2.64756e-27	122
B	EMX1	1.1205	2.65437e-27	123
B	FIGLA	1.11035	2.75047e-27	124
B	LIN54	1.11701	2.81658e-27	125
B	NOTO	1.11169	2.98041e-27	126
B	ZIC1	1.15715	3.04982e-27	127
B	CEBPB	1.12194	3.16119e-27	128
B	DLX5	1.11411	3.43249e-27	129
B	CEBPE	1.1224	3.81605e-27	130
B	POU6F1(var.2)	1.11389	4.46973e-27	131
B	NKX6-2	1.10978	5.18116e-27	132
B	Zic1::Zic2	1.11231	6.51548e-27	133
B	Ahr::Arnt	1.11029	6.83702e-27	134
B	TCFL5	1.12361	7.15836e-27	135
B	KLF5	1.10818	7.55208e-27	136
B	MIXL1	1.1101	9.16981e-27	137
B	Msx3	1.11533	1.00789e-26	138
B	VAX1	1.11106	1.07067e-26	139
B	GSC2	1.1138	1.10843e-26	140
B	TFE3	1.11601	1.3053e-26	141
B	TFAP4(var.2)	1.10951	1.45868e-26	142
B	EMX2	1.11605	1.54145e-26	143
B	MEOX2	1.1128	1.78208e-26	144
B	LBX1	1.11643	1.81963e-26	145
B	NR2F1	1.1345	2.25096e-26	146
B	Lhx4	1.11002	2.48379e-26	147
B	SOX10	1.11007	3.04405e-26	148
B	VAX2	1.10983	3.31767e-26	149
B	Dux	1.11166	4.08192e-26	150
B	HOXD3	1.11991	4.39501e-26	151
B	ZIC5	1.16246	5.20937e-26	152
B	TCF7	1.11526	5.3913e-26	153
B	FOXI1	1.10958	5.8223e-26	154
B	Dlx3	1.11147	6.17501e-26	155
B	PDX1	1.11145	6.81842e-26	156
B	NKX6-1	1.10752	7.40595e-26	157
B	FOXO6	1.10808	7.47081e-26	158
B	GCM2	1.12269	7.71936e-26	159
B	RORC	1.1174	8.34976e-26	160
B	RAX	1.11469	8.45052e-26	161
B	RAX2	1.111	8.60312e-26	162
B	OLIG3	1.1153	8.8145e-26	163
B	TLX2	1.11964	8.94746e-26	164
B	ISX	1.11202	9.06293e-26	165
B	KLF3	1.12328	1.00131e-25	166
B	UNCX	1.11181	1.17098e-25	167
B	FOXG1	1.12061	1.35458e-25	168
B	VSX1	1.11866	1.38796e-25	169
B	GBX2	1.11404	1.65022e-25	170
B	NFAT5	1.1072	1.70875e-25	171
B	Dlx2	1.11209	1.78816e-25	172
B	MNX1	1.10902	1.85125e-25	173
B	Esrrg	1.11725	1.95727e-25	174
B	Npas2	1.11792	2.05708e-25	175
B	NFATC3	1.11028	2.66997e-25	176
B	TCF3	1.11328	2.77643e-25	177
B	OSR2	1.11354	2.8611e-25	178
B	LBX2	1.11141	2.9114e-25	179
B	HES1	1.1194	3.04799e-25	180
B	NFATC2	1.10697	3.11354e-25	181
B	FOXC1	1.11108	3.56042e-25	182
B	ASCL1	1.10482	4.28722e-25	183
B	Arnt	1.11713	4.29853e-25	184
B	LHX9	1.11646	4.54483e-25	185
B	NR5A1	1.11259	4.58326e-25	186
B	LHX5	1.11239	4.81022e-25	187
B	KLF6	1.11437	4.91332e-25	188
B	NR4A1	1.11726	5.53529e-25	189
B	ZBTB26	1.12203	5.7747e-25	190
B	Foxj2	1.10828	6.14017e-25	191
B	TBX15	1.11503	6.61232e-25	192
B	TCF12(var.2)	1.11311	6.63359e-25	193
B	ALX3	1.11478	7.35747e-25	194
B	ARNT::HIF1A	1.11246	7.48711e-25	195
B	Nobox	1.11635	8.15326e-25	196
B	Nr2e1	1.1124	8.58483e-25	197
B	Stat4	1.11207	1.05002e-24	198
B	Mafb	1.11897	1.14301e-24	199
B	Gfi1b	1.10918	1.16105e-24	200
B	Shox2	1.10961	1.24862e-24	201
B	TBX2	1.11641	1.31363e-24	202
B	Arid3a	1.10738	1.3841e-24	203
B	KLF2	1.1107	1.79053e-24	204
B	NR2F2	1.12034	1.82317e-24	205
B	Foxf1	1.11437	2.64907e-24	206
B	ETV4	1.10172	3.67768e-24	207
B	TFEB	1.11443	3.88945e-24	208
B	SOX2	1.1115	4.4465e-24	209
B	PRRX1	1.10893	5.75145e-24	210
B	KLF11	1.11543	6.06382e-24	211
B	KLF10	1.10985	6.3659e-24	212
B	Mlxip	1.11733	7.01358e-24	213
B	FOSL1::JUND	1.11081	8.0584e-24	214
B	SHOX	1.10964	8.35035e-24	215
B	TEAD4	1.12387	8.51202e-24	216
B	MSGN1	1.10751	9.40489e-24	217
B	HIF1A	1.12849	1.02314e-23	218
B	ASCL1(var.2)	1.11282	1.02793e-23	219
B	HOXC10	1.11004	1.17052e-23	220
B	FOXP2	1.11267	1.17836e-23	221
B	Crx	1.11807	1.33622e-23	222
B	RORB	1.11505	1.4523e-23	223
B	MSANTD3	1.10806	1.96912e-23	224
B	ESR2	1.11762	2.01127e-23	225
B	TFAP2A(var.2)	1.10619	2.21146e-23	226
B	GBX1	1.11244	2.28628e-23	227
B	SOX9	1.1143	2.86446e-23	228
B	KLF4	1.11537	3.06444e-23	229
B	MZF1(var.2)	1.10382	3.94605e-23	230
B	Bhlha15	1.10184	4.38e-23	231
B	OSR1	1.10636	4.6715e-23	232
B	PRDM4	1.10621	5.27615e-23	233
B	RUNX2	1.10765	5.95784e-23	234
B	MSX2	1.10947	6.08582e-23	235
B	TFAP2B(var.3)	1.134	7.23785e-23	236
B	ESX1	1.10412	7.65512e-23	237
B	TCF7L2	1.10776	7.86984e-23	238
B	DUX4	1.11236	1.1934e-22	239
B	VENTX	1.10983	1.22453e-22	240
B	Ddit3::Cebpa	1.13529	1.47898e-22	241
B	Atoh1	1.10789	1.49747e-22	242
B	Nkx3-1	1.10553	1.50006e-22	243
B	VEZF1	1.1128	1.60867e-22	244
B	SNAI3	1.10613	1.71508e-22	245
B	MAZ	1.11269	1.74453e-22	246
B	RUNX3	1.10945	1.75327e-22	247
B	FOXD2	1.10663	1.81753e-22	248
B	TFAP2E	1.10597	1.88659e-22	249
B	FOXP1	1.11088	1.98132e-22	250
B	Spz1	1.11793	2.05852e-22	251
B	JUN	1.1161	2.42245e-22	252
B	Tcf12	1.09983	2.73119e-22	253
B	Foxo1	1.10389	3.3103e-22	254
B	ETS2	1.09928	3.36126e-22	255
B	NEUROG2(var.2)	1.10428	3.44965e-22	256
B	DMRT3	1.13036	3.47045e-22	257
B	MYC	1.12835	3.47627e-22	258
B	VSX2	1.11776	3.6331e-22	259
B	NR1D2	1.12283	4.16576e-22	260
B	Foxd3	1.11798	4.38241e-22	261
B	KLF15	1.13176	4.40073e-22	262
B	ZNF341	1.11311	4.48856e-22	263
B	GCM1	1.11714	4.7649e-22	264
B	MAX	1.11199	5.32968e-22	265
B	LHX6	1.11309	5.91162e-22	266
B	DMRTA2	1.11139	5.99685e-22	267
B	ZNF263	1.11143	6.27335e-22	268
B	NEUROD1	1.10754	6.811e-22	269
B	FOXH1	1.10562	7.11388e-22	270
B	Atf1	1.11098	7.58231e-22	271
B	BATF	1.11982	8.06935e-22	272
B	ZNF75D	1.11186	8.37704e-22	273
B	BATF::JUN	1.11949	1.04979e-21	274
B	PRRX2	1.11661	1.05446e-21	275
B	BHLHE22(var.2)	1.09962	1.21278e-21	276
B	ERG	1.09983	1.24402e-21	277
B	STAT1	1.10916	1.25058e-21	278
B	NFIC	1.11063	1.2554e-21	279
B	NKX2-5	1.10624	1.39937e-21	280
B	HOXA10	1.1071	1.54637e-21	281
B	FOXA2	1.10909	1.56013e-21	282
B	TBX1	1.10793	1.58323e-21	283
B	FOXK2	1.11021	1.74313e-21	284
B	FEV	1.09974	2.31183e-21	285
B	GATA1	1.11101	2.62511e-21	286
B	MNT	1.11015	2.71078e-21	287
B	DPRX	1.11784	3.50539e-21	288
B	ZBTB32	1.1267	5.03497e-21	289
B	TCF4	1.10846	5.21651e-21	290
B	OLIG2	1.11862	5.37365e-21	291
B	TFAP2B	1.10349	5.54362e-21	292
B	ZBTB12	1.10225	5.67748e-21	293
B	FOXA3	1.10876	6.0864e-21	294
B	ELK4	1.09928	6.75535e-21	295
B	HEY2	1.1221	7.05767e-21	296
B	ZBTB33	1.20759	8.18896e-21	297
B	NFYB	1.13182	8.45005e-21	298
B	NR2C2	1.12312	8.97908e-21	299
B	ZBTB6	1.11666	9.08868e-21	300
B	ETS1	1.09896	9.17384e-21	301
B	ZFP57	1.12202	9.23849e-21	302
B	TBP	1.1134	9.36327e-21	303
B	FOXO3	1.10945	9.96793e-21	304
B	TFAP2B(var.2)	1.10769	1.30937e-20	305
B	E2F6	1.11186	1.50069e-20	306
B	TFAP2C	1.10278	1.50573e-20	307
B	TFAP2C(var.3)	1.12946	1.65781e-20	308
B	JUND(var.2)	1.11047	1.67923e-20	309
B	ELF5	1.09427	1.92595e-20	310
B	CENPB	1.14216	1.95112e-20	311
B	PRDM1	1.09936	2.94224e-20	312
B	FOS	1.10511	2.99212e-20	313
B	Creb3l2	1.11309	3.32672e-20	314
B	FLI1	1.09709	3.98606e-20	315
B	ZSCAN29	1.14134	4.83409e-20	316
B	FOXC2	1.10072	6.34479e-20	317
B	LHX2	1.11172	6.38452e-20	318
B	NFYA	1.11578	6.46448e-20	319
B	TBX18	1.11808	6.63512e-20	320
B	BATF3	1.11409	7.84646e-20	321
B	MYCN	1.12754	8.34388e-20	322
B	SNAI2	1.10811	8.76246e-20	323
B	ZNF148	1.12151	8.85688e-20	324
B	Klf1	1.10225	9.51995e-20	325
B	Stat6	1.10806	1.00601e-19	326
B	PAX5	1.12399	1.04834e-19	327
B	FOXD1	1.1092	1.0637e-19	328
B	Zic2	1.11429	1.10623e-19	329
B	Zfx	1.11537	1.29847e-19	330
B	MEF2C	1.1115	1.54339e-19	331
B	SREBF1	1.10704	1.74474e-19	332
B	ZNF449	1.13002	2.19933e-19	333
B	TFCP2	1.1201	2.25021e-19	334
B	FOSL2	1.10256	2.36635e-19	335
B	HSF4	1.13022	2.38355e-19	336
B	TFAP2A(var.3)	1.13029	2.79671e-19	337
B	IKZF1	1.09624	3.13679e-19	338
B	SMAD5	1.13123	3.46457e-19	339
B	ATOH1(var.2)	1.09841	3.87001e-19	340
B	TFDP1	1.11823	3.932e-19	341
B	EGR1	1.13436	3.99036e-19	342
B	Ptf1a	1.10074	4.2957e-19	343
B	ETV6	1.09364	4.57336e-19	344
B	ZBTB7C	1.11131	4.58339e-19	345
B	Ptf1a(var.3)	1.09954	4.73699e-19	346
B	ZKSCAN1	1.12085	5.08382e-19	347
B	SMAD2::SMAD3::SMAD4	1.11389	5.69667e-19	348
B	HEY1	1.12683	7.06032e-19	349
B	REL	1.10578	9.05656e-19	350
B	SP9	1.10741	9.20888e-19	351
B	TAL1::TCF3	1.1153	9.78807e-19	352
B	FOXA1	1.11266	9.985e-19	353
B	Wt1	1.11857	1.05462e-18	354
B	TEAD1	1.12487	1.12202e-18	355
B	SP8	1.10478	1.16948e-18	356
B	Nr1h3::Rxra	1.11574	1.44004e-18	357
B	Plagl1	1.11336	1.45375e-18	358
B	MZF1	1.11029	1.57965e-18	359
B	TEAD2	1.12376	1.68143e-18	360
B	GMEB2	1.12696	1.69234e-18	361
B	Klf12	1.12733	2.23879e-18	362
B	HOXD9	1.0996	2.68525e-18	363
B	HINFP	1.13769	3.25705e-18	364
B	POU5F1B	1.09997	3.72165e-18	365
B	KLF16	1.10289	4.28841e-18	366
B	POU6F1	1.13423	5.6883e-18	367
B	HES2	1.12231	5.72168e-18	368
B	Rbpjl	1.09728	5.93584e-18	369
B	INSM1	1.11046	6.18119e-18	370
B	CREB3L4	1.12834	6.7589e-18	371
B	SP3	1.10486	6.88171e-18	372
B	POU5F1	1.10219	6.9275e-18	373
B	RELB	1.10571	7.13292e-18	374
B	SP1	1.11407	8.19303e-18	375
B	TBX21	1.11045	8.62541e-18	376
B	IRF6	1.12012	8.79268e-18	377
B	PAX4	1.11432	8.95361e-18	378
B	ETV3	1.10027	9.90718e-18	379
B	ETV5	1.09126	1.04879e-17	380
B	RORA	1.11091	1.23526e-17	381
B	TWIST1	1.09443	3.33501e-17	382
B	CEBPG	1.12071	3.90459e-17	383
B	Arid3b	1.11082	4.72838e-17	384
B	Stat5a	1.10975	4.84107e-17	385
B	LMX1A	1.1071	5.0976e-17	386
B	PHOX2A	1.12447	5.22121e-17	387
B	OVOL2	1.11849	5.88312e-17	388
B	MYOG	1.09592	6.19704e-17	389
B	KLF14	1.12112	7.58035e-17	390
B	TFAP2C(var.2)	1.11069	7.61504e-17	391
B	ZNF135	1.16453	7.71447e-17	392
B	Ptf1a(var.2)	1.09303	7.98193e-17	393
B	POU6F2	1.10601	8.69845e-17	394
B	GLI3	1.11696	9.8086e-17	395
B	CLOCK	1.10744	1.06046e-16	396
B	CREB3L4(var.2)	1.14575	1.12533e-16	397
B	MYOD1	1.09447	1.14117e-16	398
B	THRB	1.10495	1.15476e-16	399
B	NFYC	1.10411	1.17227e-16	400
B	GATA4	1.10478	1.29469e-16	401
B	Znf281	1.11327	1.51737e-16	402
B	EGR2	1.12189	1.68103e-16	403
B	ARNT2	1.10808	1.77551e-16	404
B	NKX2-2	1.09918	1.907e-16	405
B	ZBTB7A	1.0952	2.36882e-16	406
B	NRL	1.10658	2.65128e-16	407
B	SP4	1.13436	2.65807e-16	408
B	TBR1	1.0968	2.69965e-16	409
B	JUN::JUNB	1.09631	2.94138e-16	410
B	CDX4	1.1027	3.25778e-16	411
B	TFAP2A	1.10808	4.4295e-16	412
B	Ascl2	1.09212	4.91327e-16	413
B	ZNF384	1.10443	5.1941e-16	414
B	FOSL1::JUND(var.2)	1.10406	5.29544e-16	415
B	Arntl	1.1066	5.83232e-16	416
B	Smad2::Smad3	1.10085	6.78863e-16	417
B	SREBF2	1.10202	7.34745e-16	418
B	FOXK1	1.10435	7.56023e-16	419
B	FOSL2::JUN	1.09864	7.82761e-16	420
B	ZNF317	1.09875	8.06029e-16	421
B	FOXB1	1.09632	8.19016e-16	422
B	FOSL1::JUN	1.10236	1.02776e-15	423
B	GFI1	1.09646	1.39747e-15	424
B	mix-a	1.12401	1.92779e-15	425
B	DBP	1.10575	2.64004e-15	426
B	ARGFX	1.11624	2.68495e-15	427
B	BHLHE22	1.10694	3.08312e-15	428
B	CEBPD	1.11193	3.91438e-15	429
B	POU2F2	1.10755	4.0403e-15	430
B	Nkx3-2	1.10592	4.17704e-15	431
B	ZNF274	1.1024	5.48369e-15	432
B	FOS::JUN	1.09337	7.08405e-15	433
B	JUN(var.2)	1.09141	8.49251e-15	434
B	POU3F4	1.0967	9.38886e-15	435
B	DUXA	1.11452	1.01587e-14	436
B	FOSB::JUNB(var.2)	1.12544	1.41313e-14	437
B	NR1D1	1.11958	1.96108e-14	438
B	DMRTC2	1.11358	1.96559e-14	439
B	ZBTB7B	1.11491	2.07549e-14	440
B	Twist2	1.09197	2.17256e-14	441
B	HOXA13	1.10858	2.29479e-14	442
B	Stat5b	1.10885	2.3195e-14	443
B	NEUROG2	1.10375	2.80325e-14	444
B	ELF2	1.09205	3.15185e-14	445
B	TBX20	1.10515	3.46829e-14	446
B	ELK3	1.08472	3.84537e-14	447
B	MYF6	1.10155	5.57609e-14	448
B	MYF5	1.08563	5.88283e-14	449
B	OLIG1	1.0973	6.83126e-14	450
B	RFX4	1.11718	7.10006e-14	451
B	ZNF740	1.1157	9.34763e-14	452
B	ZIC3	1.14309	9.47773e-14	453
B	HOXC11	1.09857	9.51989e-14	454
B	NHLH1	1.08697	1.00842e-13	455
B	NFIL3	1.11056	1.11092e-13	456
B	CDX2	1.10402	1.15232e-13	457
B	FOSB::JUNB	1.09207	1.17351e-13	458
B	HOXD13	1.09646	1.30291e-13	459
B	NEUROG1	1.09403	1.8046e-13	460
B	TFEC	1.1027	1.90972e-13	461
B	FOSL2::JUND	1.09278	2.01986e-13	462
B	FOSL2::JUNB	1.09272	2.06704e-13	463
B	SPDEF	1.09215	2.3092e-13	464
B	KLF9	1.10709	3.34527e-13	465
B	SIX1	1.10411	3.38388e-13	466
B	CDX1	1.09443	3.59403e-13	467
B	FOSL1::JUNB	1.09342	3.72293e-13	468
B	BHLHE40	1.09553	4.09051e-13	469
B	SOHLH2	1.10397	4.5307e-13	470
B	HNF4G	1.10335	5.61845e-13	471
B	FOSL1	1.09423	7.10357e-13	472
B	NFIX(var.2)	1.1257	7.4847e-13	473
B	Pparg::Rxra	1.09319	9.74109e-13	474
B	Foxq1	1.10635	1.55414e-12	475
B	ETV2	1.08499	1.62439e-12	476
B	Arid5a	1.11869	2.33249e-12	477
B	HES6	1.10336	2.40276e-12	478
B	ELK1	1.08343	2.50641e-12	479
B	NR1H4	1.09731	2.69149e-12	480
B	MAX::MYC	1.11258	2.79762e-12	481
B	ZBTB18	1.08388	2.8351e-12	482
B	RFX1	1.10837	2.93455e-12	483
B	HOXB13	1.1054	3.39312e-12	484
B	HLF	1.09898	4.02088e-12	485
B	ATF2	1.09878	4.43871e-12	486
B	SCRT2	1.10785	4.84633e-12	487
B	CREB1	1.09673	6.10441e-12	488
B	Stat2	1.08806	6.38259e-12	489
B	HNF4A	1.10245	6.72673e-12	490
B	ELF3	1.07575	6.92202e-12	491
B	Hoxa11	1.09232	6.93306e-12	492
B	Foxl2	1.09324	6.95896e-12	493
B	Dmrt1	1.11351	7.11754e-12	494
B	ZNF460	1.14856	7.77774e-12	495
B	TFAP4	1.08549	8.1161e-12	496
B	SOX14	1.11141	8.20721e-12	497
B	HOXD10	1.10071	8.34555e-12	498
B	CUX2	1.11277	9.07009e-12	499
B	GATA6	1.09528	9.36479e-12	500
B	LMX1B	1.11457	9.93228e-12	501
B	POU3F1	1.09513	1.06767e-11	502
B	ERF	1.07838	1.19171e-11	503
B	HOXC12	1.09874	1.34819e-11	504
B	ETV1	1.07526	1.36322e-11	505
B	CEBPA	1.10526	1.36723e-11	506
B	ELF4	1.10122	1.43927e-11	507
B	FOSL2::JUN(var.2)	1.11181	1.85142e-11	508
B	HOXB9	1.0914	1.8654e-11	509
B	HOXD11	1.08775	1.91278e-11	510
B	KLF17	1.10356	1.91857e-11	511
B	EOMES	1.08975	2.13609e-11	512
B	FOS::JUND	1.08955	2.31362e-11	513
B	SP2	1.11737	2.38588e-11	514
B	ZKSCAN5	1.07972	2.38877e-11	515
B	CUX1	1.09829	2.57045e-11	516
B	ZFP42	1.17932	3.31285e-11	517
B	GATA1::TAL1	1.10491	3.44757e-11	518
B	NR2F1(var.2)	1.10986	6.32985e-11	519
B	GLI2	1.11068	6.93003e-11	520
B	GRHL2	1.09148	7.40658e-11	521
B	SMAD3	1.12382	7.8369e-11	522
B	POU3F2	1.10186	8.21323e-11	523
B	Dmbx1	1.12308	8.94657e-11	524
B	POU2F3	1.08877	1.06097e-10	525
B	FERD3L	1.09165	1.06417e-10	526
B	SREBF2(var.2)	1.09681	1.29963e-10	527
B	TEF	1.09321	1.33298e-10	528
B	HOXD12	1.09753	1.52145e-10	529
B	ELF1	1.07361	1.52928e-10	530
B	FOSL1::JUN(var.2)	1.11693	2.26149e-10	531
B	RARA::RXRG	1.1002	2.34935e-10	532
B	POU2F1	1.08351	2.47308e-10	533
B	EGR3	1.12042	2.4961e-10	534
B	Prdm15	1.11137	2.59776e-10	535
B	HOXC9	1.08453	2.87507e-10	536
B	MSC	1.08688	3.77456e-10	537
B	BHLHE23	1.09642	3.83534e-10	538
B	NR4A2::RXRA	1.12036	5.58046e-10	539
B	EHF	1.07072	6.53195e-10	540
B	SCRT1	1.09649	6.89174e-10	541
B	FOS::JUNB	1.08163	8.26791e-10	542
B	RELA	1.08955	9.33284e-10	543
B	CEBPG(var.2)	1.0988	1.19398e-09	544
B	HSF2	1.1167	1.2879e-09	545
B	POU3F3	1.10084	1.37015e-09	546
B	PROX1	1.11515	1.60742e-09	547
B	Lhx3	1.13742	1.63913e-09	548
B	XBP1	1.12927	2.0653e-09	549
B	MLXIPL	1.0846	2.11332e-09	550
B	Nr5a2	1.09231	2.49388e-09	551
B	GABPA	1.06745	2.99247e-09	552
B	JUN::JUNB(var.2)	1.10432	4.27348e-09	553
B	MEF2A	1.09096	4.58392e-09	554
B	MEIS1(var.2)	1.08274	4.63128e-09	555
B	MEF2D	1.09989	4.79315e-09	556
B	GLIS2	1.10141	4.93679e-09	557
B	ESRRA	1.08963	6.53658e-09	558
B	Creb5	1.10723	7.53722e-09	559
B	RFX3	1.09647	7.77446e-09	560
B	SOX12	1.10571	8.29452e-09	561
B	EGR4	1.10216	1.00613e-08	562
B	PAX3	1.13332	1.02002e-08	563
B	PLAG1	1.12534	1.10081e-08	564
B	E2F3	1.31845	1.38887e-08	565
B	GRHL1	1.11115	1.42663e-08	566
B	PKNOX1	1.08668	1.56022e-08	567
B	Rhox11	1.08616	1.70159e-08	568
B	JUNB	1.07871	1.81878e-08	569
B	ESRRB	1.09161	1.98497e-08	570
B	JUND	1.07908	2.0532e-08	571
B	ATF4	1.08818	2.10354e-08	572
B	Ebf2	1.07378	2.12464e-08	573
B	PBX2	1.08893	3.80883e-08	574
B	ZNF652	1.08971	4.01349e-08	575
B	EBF1	1.07958	4.78982e-08	576
B	USF1	1.08224	4.9455e-08	577
B	BHLHE41	1.09661	5.35598e-08	578
B	EBF3	1.07196	5.43639e-08	579
B	FOXE1	1.08081	6.76698e-08	580
B	USF2	1.0813	7.13421e-08	581
B	MAFA	1.10022	8.22321e-08	582
B	RFX2	1.14561	8.5896e-08	583
B	KLF13	1.15459	8.63421e-08	584
B	FOSL2::JUND(var.2)	1.10821	8.76105e-08	585
B	CREB3	1.12616	9.49276e-08	586
B	PBX1	1.11273	1.16027e-07	587
B	Foxj3	1.08596	1.40692e-07	588
B	HNF1A	1.09971	2.62535e-07	589
B	ONECUT3	1.13658	2.702e-07	590
B	FOSB::JUN	1.10538	2.94588e-07	591
B	HNF1B	1.11478	3.1341e-07	592
B	ONECUT2	1.13888	3.5474e-07	593
B	NHLH2	1.1041	3.62721e-07	594
B	JDP2	1.07657	4.17541e-07	595
B	HES5	1.11785	4.38729e-07	596
B	FOSL2::JUNB(var.2)	1.10703	4.49165e-07	597
B	POU1F1	1.1055	6.61636e-07	598
B	HOXC13	1.07779	7.18284e-07	599
B	FOXN3	1.08566	7.29684e-07	600
B	NFKB2	1.09052	8.17371e-07	601
B	ZNF682	1.1019	8.64348e-07	602
B	FOXF2	1.09125	1.06781e-06	603
B	NR1I2	1.0972	1.07432e-06	604
B	PAX3(var.2)	1.11781	1.7208e-06	605
B	MEF2B	1.08699	1.91732e-06	606
B	MLX	1.08593	2.55211e-06	607
B	ATF7	1.10905	2.80554e-06	608
B	MYBL1	1.10689	3.0624e-06	609
B	THAP11	1.19482	3.32545e-06	610
B	OVOL1	1.09219	3.82435e-06	611
B	PAX7	1.12456	4.81203e-06	612
B	PROP1	1.09511	6.16231e-06	613
B	IRF5	1.12259	6.53401e-06	614
B	JDP2(var.2)	1.09001	6.58021e-06	615
B	ATF3	1.08713	1.29966e-05	616
B	TP73	1.09732	1.40617e-05	617
B	RFX5	1.14386	1.57856e-05	618
B	SPIC	1.05485	1.62965e-05	619
B	RXRB(var.2)	1.08826	1.69006e-05	620
B	PBX3	1.07929	1.82252e-05	621
B	BCL6	1.09809	2.162e-05	622
B	RARA	1.27189	2.33987e-05	623
B	RXRG(var.2)	1.08759	2.49688e-05	624
B	PPARA::RXRA	1.10078	2.51765e-05	625
B	PPARD	1.07383	2.98995e-05	626
B	NFIC::TLX1	1.13826	3.22352e-05	627
B	MEIS2(var.2)	1.07363	4.0901e-05	628
B	NR1H4::RXRA	1.09608	4.60352e-05	629
B	ZNF143	1.09464	6.02932e-05	630
B	HSF1	1.0928	7.20798e-05	631
B	BACH1	1.06135	8.1364e-05	632
B	PHOX2B	1.11137	0.000100241	633
B	NR2F6(var.3)	1.10792	0.000100659	634
B	POU4F1	1.0889	0.000136526	635
B	ZBED1	1.18158	0.000142411	636
B	RREB1	1.07797	0.000147486	637
B	MITF	1.06295	0.000217506	638
B	MAF	1.07373	0.000267297	639
B	ATF6	1.10906	0.0002716	640
B	MAFG	1.06401	0.000275818	641
B	NR6A1	1.08737	0.000319555	642
B	SREBF1(var.2)	1.05943	0.000372373	643
B	TBXT	1.12952	0.000405725	644
B	SIX2	1.0803	0.000509665	645
B	Rarb	1.19605	0.000538016	646
B	STAT1::STAT2	1.0451	0.000718936	647
B	PAX1	1.06453	0.000723716	648
B	GLIS3	1.11902	0.000863045	649
B	NFIC(var.2)	1.07412	0.00103776	650
B	NR2F1(var.3)	1.08329	0.00117924	651
B	POU4F3	1.09866	0.00127606	652
B	ZNF684	1.12359	0.00150588	653
B	ONECUT1	1.07677	0.00163174	654
B	RARB(var.3)	1.07596	0.00218975	655
B	SPIB	1.03696	0.00229675	656
B	TP63	1.15736	0.00277603	657
B	RORA(var.2)	1.06108	0.00285151	658
B	THRB(var.2)	1.07062	0.00348891	659
B	NFE2	1.047	0.00395362	660
B	Rarg	1.10417	0.0043196	661
B	NFKB1	1.07567	0.00449038	662
B	MAFF	1.05148	0.00472297	663
B	Bach1::Mafk	1.05314	0.00500649	664
B	FOS::JUN(var.2)	1.05984	0.00503607	665
B	CREM	1.0692	0.00508271	666
B	ZNF136	1.08698	0.00534524	667
B	Hmx1	1.06992	0.00548931	668
B	MTF1	1.12326	0.00595752	669
B	TGIF2LY	1.0458	0.00600475	670
B	HES7	1.07719	0.00669997	671
B	IRF7	1.04327	0.0080054	672
B	Alx1	1.0728	0.00815363	673
B	Nr2f6(var.2)	1.10949	0.00826669	674
B	CREB3L1	1.07743	0.00837026	675
B	Rarg(var.2)	1.10189	0.00858732	676
B	REST	1.16363	0.00942619	677
B	NR3C1	1.06088	0.00961164	678
B	Alx4	1.07728	0.0100907	679
B	Pou5f1::Sox2	1.04661	0.0111436	680
B	PPARG	1.17631	0.0114752	681
B	TGIF2LX	1.04511	0.0115321	682
B	MAF::NFE2	1.04635	0.0117856	683
B	THRB(var.3)	1.07722	0.0182282	684
B	RXRG	1.04644	0.0198371	685
B	PKNOX2	1.0557	0.0200348	686
B	NR3C2	1.05286	0.0202494	687
B	ESR1	1.08889	0.0211889	688
B	JUNB(var.2)	1.06504	0.0221523	689
B	Hmx2	1.07374	0.0239812	690
B	TBX19	1.10005	0.0259168	691
B	RARA::RXRA	1.04484	0.0270676	692
B	Ar	1.05464	0.0272162	693
B	GLIS1	1.13092	0.0277797	694
B	MAFK	1.03858	0.0300331	695
B	Hmx3	1.07387	0.0319962	696
B	TP53	1.07011	0.0329939	697
B	Six3	1.07164	0.0376544	698
B	NFE2L1	1.03471	0.0434106	699
B	HNF4A(var.2)	1.05581	0.0558643	700
B	BCL6B	1.15111	0.0571813	701
B	TGIF2	1.03432	0.0585523	702
B	RARA(var.2)	1.06788	0.058691	703
B	NR1H2::RXRA	1.15302	0.0720516	704
B	ZNF24	1.0477	0.0728577	705
B	Mecom	1.04088	0.0735561	706
B	PAX6	1.0349	0.077824	707
B	IRF8	1.0343	0.0883727	708
B	Sox1	1.05515	0.0895515	709
B	ZNF410	1.09597	0.0918558	710
B	IRF4	1.03676	0.0961874	711
B	E2F8	1.05957	0.102472	712
B	ZNF140	1.12065	0.103478	713
B	Nfe2l2	1.02534	0.115793	714
B	RXRA::VDR	1.04082	0.139718	715
B	SOX21	1.0429	0.143032	716
B	POU4F2	1.051	0.145058	717
B	Nr2f6	1.02566	0.169314	718
B	TCF7L1	1.01681	0.183488	719
B	ZNF282	1.03286	0.188885	720
B	ZSCAN4	1.0213	0.189619	721
B	Arx	1.03088	0.199716	722
B	RARG(var.3)	1.02088	0.204501	723
B	E2F7	1.05229	0.215696	724
B	TGIF1	1.01963	0.240126	725
B	IRF9	1.02389	0.240497	726
B	Tcf21	1.01587	0.243334	727
B	IRF1	1.01098	0.257783	728
B	Rarb(var.2)	1.03143	0.260918	729
B	PAX9	1.01713	0.286349	730
B	BACH2	1.01144	0.296858	731
B	NFIB	1.01514	0.336091	732
B	EWSR1-FLI1	1.02123	0.33949	733
B	Rxra	1.01032	0.341728	734
B	ZNF528	1.00363	0.45775	735
B	MYBL2	0.99724	0.50909	736
B	ZNF382	0.96423	0.572527	737
B	RXRB	0.9932	0.575451	738
B	BACH2(var.2)	0.97762	0.602456	739
B	SRF	0.97526	0.650281	740
B	SPI1	0.99015	0.737951	741
B	IRF3	0.97786	0.77008	742
B	Sox11	0.90334	0.812741	743
B	LEF1	0.97911	0.826485	744
B	ZNF16	0.90876	0.828685	745
B	IRF2	0.96937	0.869159	746
D2	CTCF	1.32045	8.02231e-44	1
D2	ZBTB14	1.24451	1.48137e-38	2
D2	HINFP	1.25428	5.29386e-38	3
D2	Gmeb1	1.26198	1.90925e-37	4
D2	CTCFL	1.19389	1.82165e-33	5
D2	YY2	1.20895	2.48476e-33	6
D2	KLF15	1.18658	2.1472e-32	7
D2	ZIC5	1.23933	4.76385e-32	8
D2	HES2	1.20301	1.49335e-29	9
D2	ZIC4	1.18955	1.75324e-29	10
D2	ZBTB33	1.31257	1.75908e-29	11
D2	HEY1	1.20966	1.00294e-28	12
D2	ZIC1	1.21531	1.55924e-28	13
D2	EGR2	1.19384	1.61027e-28	14
D2	PLAGL2	1.18082	2.78822e-28	15
D2	Znf423	1.19243	3.82309e-28	16
D2	TFDP1	1.17522	4.99864e-28	17
D2	TFAP2A(var.3)	1.20433	1.08843e-27	18
D2	EGR1	1.19068	1.18582e-27	19
D2	Zfx	1.16352	4.51923e-27	20
D2	CREB3L4	1.20657	6.66443e-27	21
D2	ZBTB7A	1.16749	7.24246e-27	22
D2	HIF1A	1.17489	1.28536e-26	23
D2	TFAP2C(var.3)	1.18928	1.41594e-26	24
D2	SOHLH2	1.20637	2.50401e-26	25
D2	ELF4	1.2425	3.31342e-26	26
D2	NRF1	1.1607	4.32572e-26	27
D2	ZNF148	1.1659	4.42455e-26	28
D2	TFAP2C(var.2)	1.17148	4.80692e-26	29
D2	E2F4	1.33184	6.12099e-26	30
D2	ZFP57	1.17054	1.52313e-25	31
D2	ELK1	1.17399	1.86091e-25	32
D2	HEY2	1.17759	2.72651e-25	33
D2	TCF3	1.13866	7.16344e-25	34
D2	KLF14	1.17167	7.50667e-25	35
D2	TCF4	1.15234	8.57894e-25	36
D2	E2F2	1.32794	2.53826e-24	37
D2	TFAP2B(var.3)	1.17532	3.8075e-24	38
D2	SP4	1.19361	6.20634e-24	39
D2	E2F6	1.14643	7.26128e-24	40
D2	ETV3	1.15831	1.1978e-23	41
D2	TCF12(var.2)	1.13635	1.50631e-23	42
D2	Wt1	1.16127	1.60954e-23	43
D2	GCM1	1.1535	2.341e-23	44
D2	SP1	1.14915	3.01108e-23	45
D2	SP9	1.13542	4.99227e-23	46
D2	TFAP2B(var.2)	1.13696	9.29752e-23	47
D2	PAX5	1.16387	1.13656e-22	48
D2	MAZ	1.1335	1.18704e-22	49
D2	OVOL2	1.18342	1.57122e-22	50
D2	OSR1	1.12783	2.35325e-22	51
D2	Zic2	1.15942	2.56002e-22	52
D2	SP3	1.13291	2.93836e-22	53
D2	ZBTB6	1.15106	3.56992e-22	54
D2	HES1	1.13523	3.57461e-22	55
D2	TFAP2E	1.12587	4.04005e-22	56
D2	ARNT::HIF1A	1.12987	4.40299e-22	57
D2	CENPB	1.18923	6.11101e-22	58
D2	TCFL5	1.13286	7.55367e-22	59
D2	MYCN	1.18597	7.69715e-22	60
D2	CREB3	1.31384	7.95124e-22	61
D2	E2F1	1.28025	8.61806e-22	62
D2	TFAP2A	1.15829	9.41576e-22	63
D2	Zic1::Zic2	1.12063	9.81179e-22	64
D2	MYC	1.17124	1.25151e-21	65
D2	SP8	1.13173	1.33071e-21	66
D2	ASCL1(var.2)	1.1354	1.50156e-21	67
D2	ZNF740	1.1788	1.66676e-21	68
D2	GCM2	1.13512	2.34964e-21	69
D2	CREB3L4(var.2)	1.21591	2.61757e-21	70
D2	SPDEF	1.16085	2.93119e-21	71
D2	KLF11	1.12213	5.84334e-21	72
D2	KLF16	1.12752	8.89056e-21	73
D2	TFAP2C	1.12379	9.02018e-21	74
D2	ELK3	1.1411	9.81589e-21	75
D2	KLF4	1.12207	1.07786e-20	76
D2	KLF2	1.11546	1.45183e-20	77
D2	ELF2	1.15825	2.41227e-20	78
D2	TFAP2A(var.2)	1.11711	2.9005e-20	79
D2	Klf12	1.1487	3.30473e-20	80
D2	TFAP2B	1.1212	3.924e-20	81
D2	ZBTB7C	1.14695	3.92522e-20	82
D2	VEZF1	1.12757	4.07209e-20	83
D2	YY1	1.16501	8.04841e-20	84
D2	KLF3	1.12165	9.20264e-20	85
D2	Hic1	1.10798	9.22249e-20	86
D2	KLF6	1.11479	1.01415e-19	87
D2	XBP1	1.26789	1.2999e-19	88
D2	INSM1	1.14506	1.32876e-19	89
D2	KLF10	1.11318	1.35279e-19	90
D2	GLI3	1.15916	1.37988e-19	91
D2	BHLHE40	1.15697	1.55039e-19	92
D2	ETV6	1.11787	1.86628e-19	93
D2	Creb3l2	1.14131	2.34653e-19	94
D2	ZNF263	1.12343	2.62174e-19	95
D2	ZBTB7B	1.17961	3.67148e-19	96
D2	SP2	1.19173	3.95797e-19	97
D2	ARNT2	1.15042	4.26194e-19	98
D2	ZIC3	1.22911	6.62772e-19	99
D2	Znf281	1.15328	6.65145e-19	100
D2	ZBTB12	1.11723	6.69707e-19	101
D2	RUNX2	1.11948	7.0543e-19	102
D2	Klf1	1.11282	7.88475e-19	103
D2	ETV5	1.11804	8.42285e-19	104
D2	EGR3	1.19865	8.67886e-19	105
D2	MNT	1.13162	1.15223e-18	106
D2	Tcf12	1.10733	2.04553e-18	107
D2	RFX7	1.10206	2.67937e-18	108
D2	ZEB1	1.10695	2.9705e-18	109
D2	Mlxip	1.12986	3.19445e-18	110
D2	ERF	1.1384	3.51466e-18	111
D2	MZF1	1.13871	4.03473e-18	112
D2	ZNF135	1.22704	4.12943e-18	113
D2	FLI1	1.11589	4.99462e-18	114
D2	MZF1(var.2)	1.10665	6.31168e-18	115
D2	FEV	1.11383	6.46322e-18	116
D2	EGR4	1.18385	6.75297e-18	117
D2	Npas2	1.12287	7.29404e-18	118
D2	GMEB2	1.16241	1.35917e-17	119
D2	ZNF460	1.22997	1.68446e-17	120
D2	Plagl1	1.13955	1.73832e-17	121
D2	TBX3	1.09871	1.8075e-17	122
D2	HES6	1.17157	1.96511e-17	123
D2	ZNF341	1.12318	1.98714e-17	124
D2	KLF5	1.09828	2.08513e-17	125
D2	BHLHA15(var.2)	1.09976	2.24237e-17	126
D2	ELK4	1.11367	2.54824e-17	127
D2	SNAI3	1.11483	2.72248e-17	128
D2	THRB	1.13557	2.97084e-17	129
D2	KLF9	1.14293	3.09737e-17	130
D2	Arnt	1.12002	3.40675e-17	131
D2	FIGLA	1.10335	3.78506e-17	132
D2	TBX6	1.10032	3.98792e-17	133
D2	VDR	1.10115	4.12972e-17	134
D2	ERG	1.10902	4.74129e-17	135
D2	Stat5a::Stat5b	1.09974	5.38884e-17	136
D2	BHLHE22(var.2)	1.10419	6.62907e-17	137
D2	OSR2	1.11154	7.02776e-17	138
D2	Nkx2-5(var.2)	1.10035	8.142e-17	139
D2	KLF17	1.15767	8.51655e-17	140
D2	Ahr::Arnt	1.09912	8.60896e-17	141
D2	THAP1	1.09317	9.23439e-17	142
D2	NEUROD2	1.09798	1.12964e-16	143
D2	RUNX1	1.09885	1.29796e-16	144
D2	TBX15	1.10989	1.49829e-16	145
D2	NR4A2	1.10487	1.50173e-16	146
D2	SMAD2::SMAD3::SMAD4	1.13546	1.64821e-16	147
D2	NR2C2	1.13701	1.86093e-16	148
D2	MEIS2	1.10211	1.89562e-16	149
D2	ASCL1	1.09837	2.02123e-16	150
D2	Spz1	1.12824	2.24925e-16	151
D2	HOXB6	1.09221	2.36119e-16	152
D2	ETS1	1.10948	2.52886e-16	153
D2	NFIA	1.0966	2.8437e-16	154
D2	NHLH1	1.12167	2.8597e-16	155
D2	NR5A1	1.10569	3.37618e-16	156
D2	ZNF75D	1.11565	3.38255e-16	157
D2	MYB	1.09666	3.54687e-16	158
D2	RARA::RXRG	1.17519	3.68172e-16	159
D2	ZNF449	1.14349	3.78108e-16	160
D2	ELF5	1.09978	4.20105e-16	161
D2	STAT3	1.09501	4.3439e-16	162
D2	SREBF1	1.11505	4.3702e-16	163
D2	NR1I3	1.09612	4.40944e-16	164
D2	BHLHE41	1.20067	5.39625e-16	165
D2	MGA	1.09698	5.81876e-16	166
D2	NR2C1	1.09176	5.89878e-16	167
D2	REL	1.1171	6.381e-16	168
D2	MAX	1.1191	8.29724e-16	169
D2	HIC2	1.0906	9.78047e-16	170
D2	NKX2-2	1.12018	1.02051e-15	171
D2	SOX18	1.08906	1.10921e-15	172
D2	RELA	1.15191	1.2127e-15	173
D2	RBPJ	1.09258	1.21862e-15	174
D2	NFIX	1.08916	1.24118e-15	175
D2	MEIS3	1.09097	1.24876e-15	176
D2	Nr2e3	1.11089	1.25661e-15	177
D2	MSANTD3	1.10149	1.29333e-15	178
D2	MLX	1.21041	1.41284e-15	179
D2	ZNF354C	1.08942	1.45517e-15	180
D2	NR2C2(var.2)	1.08831	1.5534e-15	181
D2	ELF1	1.12612	1.60064e-15	182
D2	OTX2	1.11133	1.67711e-15	183
D2	NR4A1	1.11521	1.69445e-15	184
D2	MEIS1	1.08841	1.70262e-15	185
D2	NR2F1	1.13141	2.00438e-15	186
D2	Gfi1b	1.10126	2.02579e-15	187
D2	TBX1	1.10852	2.10905e-15	188
D2	ATOH7	1.09693	2.19344e-15	189
D2	Hand1::Tcf3	1.09727	2.52074e-15	190
D2	TBX5	1.0946	2.66345e-15	191
D2	RHOXF1	1.08771	2.66488e-15	192
D2	ZNF682	1.20776	3.13157e-15	193
D2	NFYB	1.14022	3.24479e-15	194
D2	TFCP2	1.14025	3.63961e-15	195
D2	FOXP3	1.08873	3.97071e-15	196
D2	HES5	1.26008	4.23615e-15	197
D2	MXI1	1.09261	4.34153e-15	198
D2	Pax2	1.0876	4.76615e-15	199
D2	ETV1	1.11689	4.83597e-15	200
D2	HLTF	1.08793	4.9119e-15	201
D2	ZFP42	1.2977	5.29761e-15	202
D2	SNAI1	1.09377	5.57108e-15	203
D2	ATOH1(var.2)	1.10615	7.10093e-15	204
D2	HOXA4	1.08692	8.03175e-15	205
D2	ZSCAN29	1.16043	8.62019e-15	206
D2	HOXC8	1.08866	8.82979e-15	207
D2	GLIS2	1.17689	9.47709e-15	208
D2	MYOG	1.11196	9.71867e-15	209
D2	GABPA	1.12129	1.01165e-14	210
D2	TFEC	1.14226	1.03483e-14	211
D2	Pparg::Rxra	1.12958	1.05468e-14	212
D2	NFATC4	1.09556	1.17827e-14	213
D2	NR2F2	1.11437	1.18242e-14	214
D2	NKX2-8	1.08574	1.27502e-14	215
D2	EHF	1.12365	1.28479e-14	216
D2	NFATC1	1.09275	1.38959e-14	217
D2	ZKSCAN5	1.1187	1.69499e-14	218
D2	SREBF2(var.2)	1.15914	1.73586e-14	219
D2	TBX2	1.10628	1.81367e-14	220
D2	GLI2	1.1645	1.82268e-14	221
D2	RELB	1.11945	1.86371e-14	222
D2	TFE3	1.09986	1.88514e-14	223
D2	Sox3	1.09021	1.89705e-14	224
D2	HAND2	1.0885	2.11725e-14	225
D2	GATA5	1.09485	2.11948e-14	226
D2	Arntl	1.12972	2.1878e-14	227
D2	SOX4	1.09119	2.20742e-14	228
D2	TBX18	1.12504	2.3599e-14	229
D2	Crx	1.11137	2.86135e-14	230
D2	TBX4	1.08965	2.90183e-14	231
D2	SOX10	1.0931	3.636e-14	232
D2	GSX2	1.08537	3.86918e-14	233
D2	HOXA7	1.08824	3.98095e-14	234
D2	HOXA9	1.08916	4.36843e-14	235
D2	ETV4	1.08882	4.36917e-14	236
D2	ZKSCAN1	1.13624	5.07367e-14	237
D2	Ascl2	1.1089	5.15429e-14	238
D2	ELF3	1.11014	5.44294e-14	239
D2	ETS2	1.09336	5.49442e-14	240
D2	MSGN1	1.09624	7.1972e-14	241
D2	ETV2	1.12804	7.35633e-14	242
D2	Nr5a2	1.1601	7.52683e-14	243
D2	ESRRA	1.16041	7.62597e-14	244
D2	TEAD3	1.08785	8.84855e-14	245
D2	Stat4	1.09847	8.92013e-14	246
D2	IRF6	1.14053	9.49368e-14	247
D2	LHX1	1.08512	9.73065e-14	248
D2	HOXB2	1.0869	1.13465e-13	249
D2	RXRG(var.2)	1.2144	1.27441e-13	250
D2	BARHL1	1.08413	1.37554e-13	251
D2	NFYA	1.11622	1.39794e-13	252
D2	Foxj2	1.09323	1.47092e-13	253
D2	FOXO6	1.08961	1.67845e-13	254
D2	PLAG1	1.22148	1.8277e-13	255
D2	HOXA5	1.08764	1.88317e-13	256
D2	STAT1	1.10271	1.98123e-13	257
D2	HOXB3	1.08475	2.03438e-13	258
D2	TEAD1	1.12831	2.1726e-13	259
D2	USF2	1.1519	2.1778e-13	260
D2	Nkx3-1	1.09721	2.24736e-13	261
D2	NFIX(var.2)	1.16012	2.40744e-13	262
D2	MLXIPL	1.14594	2.43371e-13	263
D2	SOX15	1.0889	2.57421e-13	264
D2	FOXI1	1.09015	2.70052e-13	265
D2	PITX3	1.09202	2.92751e-13	266
D2	Bhlha15	1.08893	3.64476e-13	267
D2	Sox6	1.09005	3.81368e-13	268
D2	NFATC2	1.08805	3.93606e-13	269
D2	ESR2	1.10578	4.06397e-13	270
D2	BSX	1.08493	5.88508e-13	271
D2	PITX2	1.09298	5.91392e-13	272
D2	Esrrg	1.09906	6.67724e-13	273
D2	GATA3	1.08845	8.86899e-13	274
D2	FOXO4	1.08445	9.31352e-13	275
D2	TFAP4(var.2)	1.08692	9.34215e-13	276
D2	Sox17	1.08683	1.0531e-12	277
D2	MYOD1	1.10364	1.05529e-12	278
D2	NFATC3	1.08944	1.0789e-12	279
D2	THAP11	1.40432	1.10455e-12	280
D2	POU6F1(var.2)	1.08857	1.12115e-12	281
D2	Sox5	1.08903	1.16126e-12	282
D2	MAX::MYC	1.16872	1.16142e-12	283
D2	RXRB(var.2)	1.20293	1.18281e-12	284
D2	ZBTB26	1.10399	1.2326e-12	285
D2	HOXA1	1.08485	1.35968e-12	286
D2	BARHL2	1.08245	1.37498e-12	287
D2	SNAI2	1.11125	1.51459e-12	288
D2	Dux	1.08768	1.64479e-12	289
D2	EVX2	1.08264	1.72071e-12	290
D2	EBF3	1.12419	1.89392e-12	291
D2	TCF7L2	1.09559	1.89528e-12	292
D2	HSF4	1.13266	2.16823e-12	293
D2	ATF6	1.2987	2.32969e-12	294
D2	ISL2	1.08298	2.36803e-12	295
D2	TFEB	1.09689	2.70253e-12	296
D2	NKX2-3	1.08234	2.72285e-12	297
D2	Prdm15	1.17114	2.74287e-12	298
D2	SREBF1(var.2)	1.17193	2.75817e-12	299
D2	HOXB8	1.08385	3.14392e-12	300
D2	HOXD8	1.08491	3.15556e-12	301
D2	HOXC4	1.08027	3.19034e-12	302
D2	USF1	1.14353	3.26518e-12	303
D2	PITX1	1.08957	3.3457e-12	304
D2	CLOCK	1.11996	3.46778e-12	305
D2	FERD3L	1.13541	3.70582e-12	306
D2	Foxf1	1.09686	3.82645e-12	307
D2	HOXB5	1.0851	4.27605e-12	308
D2	Nr2e1	1.09039	4.4612e-12	309
D2	NR1D2	1.11199	4.58105e-12	310
D2	GSX1	1.08096	4.6087e-12	311
D2	GATA2	1.10043	5.42843e-12	312
D2	FOXD2	1.09195	5.49024e-12	313
D2	Smad4	1.08826	5.6171e-12	314
D2	NEUROD1	1.09762	5.84449e-12	315
D2	NFAT5	1.08329	5.98498e-12	316
D2	FOXH1	1.09142	6.70476e-12	317
D2	EN2	1.08082	7.04781e-12	318
D2	HOXA6	1.08111	8.11199e-12	319
D2	OTX1	1.08092	8.18962e-12	320
D2	ZNF317	1.11081	8.69659e-12	321
D2	ESRRB	1.15645	9.46302e-12	322
D2	HMBOX1	1.08789	9.8434e-12	323
D2	TCF21(var.2)	1.10092	9.87865e-12	324
D2	DPRX	1.10506	9.96722e-12	325
D2	NFYC	1.10524	1.02271e-11	326
D2	SOX2	1.08902	1.04735e-11	327
D2	HOXD4	1.07908	1.08286e-11	328
D2	TEAD4	1.10106	1.09146e-11	329
D2	GFI1	1.10139	1.15645e-11	330
D2	SMAD5	1.12647	1.18221e-11	331
D2	VAX1	1.08173	1.24033e-11	332
D2	Ptf1a(var.2)	1.09484	1.24558e-11	333
D2	PRDM1	1.0889	1.25277e-11	334
D2	GSC2	1.0842	1.33795e-11	335
D2	FOXL1	1.07769	1.34198e-11	336
D2	NKX6-1	1.08038	1.34828e-11	337
D2	FOXK2	1.09919	1.356e-11	338
D2	VAX2	1.08126	1.40976e-11	339
D2	HOXB4	1.07991	1.45369e-11	340
D2	KLF13	1.24272	1.4658e-11	341
D2	DRGX	1.08005	1.51932e-11	342
D2	Lhx8	1.08081	1.66865e-11	343
D2	NFIC	1.09352	1.68855e-11	344
D2	SPIB	1.13197	1.84711e-11	345
D2	Atf1	1.08868	1.88526e-11	346
D2	BARX1	1.08068	2.08905e-11	347
D2	PAX1	1.20204	2.20408e-11	348
D2	FOXA3	1.0982	2.27754e-11	349
D2	NFKB2	1.16195	2.31407e-11	350
D2	GSC	1.09016	2.40136e-11	351
D2	Ptf1a(var.3)	1.09238	2.74106e-11	352
D2	RARA::RXRA	1.22137	2.76178e-11	353
D2	SREBF2	1.10208	3.10337e-11	354
D2	NOTO	1.07998	3.15833e-11	355
D2	FOXD1	1.10307	3.24397e-11	356
D2	TBX21	1.10707	3.33114e-11	357
D2	RFX4	1.13573	3.87551e-11	358
D2	TBR1	1.09683	3.98141e-11	359
D2	Ddit3::Cebpa	1.12205	4.06189e-11	360
D2	HNF4G	1.12527	4.17033e-11	361
D2	EVX1	1.07813	4.50861e-11	362
D2	SPIC	1.12666	4.51056e-11	363
D2	NKX6-3	1.07952	4.65507e-11	364
D2	MNX1	1.08043	6.45334e-11	365
D2	HOXA2	1.08069	6.60575e-11	366
D2	GATA6	1.12529	7.04867e-11	367
D2	HOXB7	1.08405	8.10874e-11	368
D2	SOX13	1.08601	8.29774e-11	369
D2	RARB(var.3)	1.23708	8.60802e-11	370
D2	RARG(var.3)	1.23601	1.01331e-10	371
D2	Ebf2	1.11252	1.0473e-10	372
D2	Foxo1	1.08499	1.05759e-10	373
D2	FOXO3	1.09604	1.20869e-10	374
D2	RFX1	1.13078	1.26942e-10	375
D2	NEUROG2(var.2)	1.08465	1.31495e-10	376
D2	DMRTA2	1.09372	1.3301e-10	377
D2	SOX8	1.08605	1.34536e-10	378
D2	Isl1	1.09067	1.39247e-10	379
D2	HNF4A	1.12853	1.40956e-10	380
D2	FOXA2	1.09196	1.49485e-10	381
D2	NKX6-2	1.07577	1.51642e-10	382
D2	PRDM4	1.08312	1.60958e-10	383
D2	ZNF274	1.10671	1.74432e-10	384
D2	Arid3a	1.0795	1.85264e-10	385
D2	Dlx1	1.07721	1.8921e-10	386
D2	GATA1	1.09315	2.03237e-10	387
D2	FOXC2	1.08481	2.07255e-10	388
D2	JUND(var.2)	1.09313	2.17467e-10	389
D2	RORB	1.09028	2.32164e-10	390
D2	SIX1	1.12443	2.58237e-10	391
D2	IKZF1	1.08565	2.64266e-10	392
D2	EN1	1.0758	2.89065e-10	393
D2	NR1D1	1.13298	3.03068e-10	394
D2	FOXC1	1.08037	3.10525e-10	395
D2	LBX1	1.08162	3.22472e-10	396
D2	RFX3	1.13876	3.457e-10	397
D2	Dlx4	1.07571	3.70262e-10	398
D2	MYBL1	1.22278	3.88731e-10	399
D2	TBP	1.09476	4.67018e-10	400
D2	FOXP1	1.08849	4.72114e-10	401
D2	HOXD9	1.08782	5.01062e-10	402
D2	TFAP4	1.10448	5.04294e-10	403
D2	FOXG1	1.08856	5.14814e-10	404
D2	UNCX	1.07785	5.53842e-10	405
D2	GATA4	1.10245	5.6445e-10	406
D2	HOXC10	1.08126	6.65303e-10	407
D2	Nr1h3::Rxra	1.11011	6.97865e-10	408
D2	MSX2	1.08092	7.02591e-10	409
D2	TCF7	1.08132	7.94366e-10	410
D2	NKX2-5	1.0832	8.26894e-10	411
D2	PDX1	1.07594	8.30446e-10	412
D2	FOSB::JUNB(var.2)	1.12737	9.05941e-10	413
D2	RAX2	1.07572	9.49218e-10	414
D2	RORC	1.08223	1.00271e-09	415
D2	ZNF143	1.19308	1.15066e-09	416
D2	FOXP2	1.08499	1.18816e-09	417
D2	DLX6	1.07421	1.20303e-09	418
D2	Shox2	1.07612	1.22965e-09	419
D2	VSX1	1.08158	1.25309e-09	420
D2	NR2F1(var.2)	1.13953	1.28371e-09	421
D2	EMX2	1.07727	1.35221e-09	422
D2	MSX1	1.07481	1.36128e-09	423
D2	HSF2	1.16095	1.83099e-09	424
D2	MEOX2	1.07402	1.87586e-09	425
D2	TEAD2	1.10266	1.9914e-09	426
D2	Rbpjl	1.0844	2.02174e-09	427
D2	HOXA10	1.08173	2.14773e-09	428
D2	Stat5a	1.0979	2.17342e-09	429
D2	RUNX3	1.08355	2.59738e-09	430
D2	MYF5	1.08474	3.08676e-09	431
D2	Lhx4	1.07128	3.11956e-09	432
D2	LBX2	1.07418	3.26261e-09	433
D2	NR4A2::RXRA	1.16018	3.35707e-09	434
D2	SOX9	1.08083	3.69934e-09	435
D2	MIXL1	1.07026	3.74246e-09	436
D2	HES7	1.25445	3.90168e-09	437
D2	JUN	1.08646	4.17244e-09	438
D2	CREB3L1	1.26006	4.20252e-09	439
D2	LHX9	1.07787	4.44839e-09	440
D2	PRRX1	1.07362	4.80065e-09	441
D2	RAX	1.07521	5.24776e-09	442
D2	JUN::JUNB(var.2)	1.13495	5.60261e-09	443
D2	Dlx3	1.072	5.75057e-09	444
D2	RORA	1.09766	5.86723e-09	445
D2	HOXD3	1.07818	6.3536e-09	446
D2	NR1H4	1.10366	6.91163e-09	447
D2	LIN54	1.0747	7.64707e-09	448
D2	NR1I2	1.16416	8.06119e-09	449
D2	ALX3	1.07606	8.49949e-09	450
D2	Rhox11	1.12185	9.04136e-09	451
D2	RREB1	1.16481	9.86568e-09	452
D2	MEOX1	1.07294	1.0186e-08	453
D2	PBX1	1.1682	1.11305e-08	454
D2	NHLH2	1.16905	1.25162e-08	455
D2	JDP2(var.2)	1.15003	1.28739e-08	456
D2	ISX	1.07097	1.30813e-08	457
D2	TBX20	1.09978	1.31124e-08	458
D2	Nobox	1.07623	1.46165e-08	459
D2	BCL6	1.19231	1.53971e-08	460
D2	MTF1	1.40531	1.81186e-08	461
D2	ESX1	1.06951	1.83468e-08	462
D2	Stat6	1.08199	1.89405e-08	463
D2	LHX5	1.07195	1.92966e-08	464
D2	Atoh1	1.07575	2.04108e-08	465
D2	Msx3	1.07079	2.05683e-08	466
D2	DLX5	1.06907	2.12869e-08	467
D2	OLIG3	1.07438	2.42091e-08	468
D2	MITF	1.13279	2.47431e-08	469
D2	SRY	1.07124	2.66069e-08	470
D2	Foxd3	1.08616	2.67179e-08	471
D2	TP73	1.17864	2.78149e-08	472
D2	EMX1	1.07244	2.81832e-08	473
D2	FOSL2::JUN(var.2)	1.11818	3.16226e-08	474
D2	FOXN3	1.13679	3.56706e-08	475
D2	Stat5b	1.10103	4.17916e-08	476
D2	FOSL1::JUN(var.2)	1.12976	4.40771e-08	477
D2	VENTX	1.07327	4.47317e-08	478
D2	TLX2	1.07445	4.4741e-08	479
D2	SCRT2	1.12797	4.57778e-08	480
D2	MAFA	1.13038	4.81752e-08	481
D2	GBX1	1.07315	4.84432e-08	482
D2	HOXD13	1.09095	4.97132e-08	483
D2	Mafb	1.07564	4.9999e-08	484
D2	GBX2	1.06959	5.21859e-08	485
D2	Dlx2	1.06809	5.46649e-08	486
D2	DUX4	1.07531	5.77856e-08	487
D2	CEBPB	1.07158	6.45373e-08	488
D2	PAX3(var.2)	1.17805	7.686e-08	489
D2	ZBTB18	1.08298	8.27833e-08	490
D2	FOSL1::JUND(var.2)	1.07962	8.37724e-08	491
D2	PROX1	1.14128	9.56123e-08	492
D2	PPARD	1.1391	1.04088e-07	493
D2	HSF1	1.17954	1.11218e-07	494
D2	ZBTB32	1.09474	1.29498e-07	495
D2	FOXK1	1.09012	1.35099e-07	496
D2	TWIST1	1.07275	1.4371e-07	497
D2	GRHL2	1.10283	1.47188e-07	498
D2	SHOX	1.06672	1.51131e-07	499
D2	EOMES	1.0902	1.5539e-07	500
D2	FOSL1::JUND	1.06437	1.70908e-07	501
D2	FOXA1	1.08617	1.73333e-07	502
D2	BARX2	1.06665	2.04486e-07	503
D2	NRL	1.08416	2.26901e-07	504
D2	FOSL2	1.06528	2.45753e-07	505
D2	VSX2	1.07514	2.52961e-07	506
D2	DUXA	1.09535	4.03893e-07	507
D2	Stat2	1.0919	4.31507e-07	508
D2	NR2F1(var.3)	1.19365	4.52697e-07	509
D2	CEBPE	1.06708	4.54883e-07	510
D2	HOXC11	1.08375	5.31679e-07	511
D2	GRHL1	1.14624	5.43754e-07	512
D2	ATF3	1.13228	5.66203e-07	513
D2	LHX6	1.06996	5.70003e-07	514
D2	ATF7	1.15033	5.79159e-07	515
D2	HOXD10	1.09431	6.50028e-07	516
D2	SCRT1	1.11812	6.8943e-07	517
D2	OVOL1	1.14298	7.25014e-07	518
D2	RFX2	1.17595	7.49767e-07	519
D2	CREM	1.16982	8.48949e-07	520
D2	HOXB9	1.08435	9.80765e-07	521
D2	FOSL2::JUND(var.2)	1.127	9.8552e-07	522
D2	FOSL2::JUNB(var.2)	1.13404	1.04515e-06	523
D2	PKNOX1	1.09476	1.18997e-06	524
D2	ATF2	1.08869	1.21079e-06	525
D2	Ptf1a	1.06733	1.21259e-06	526
D2	HESX1	1.06403	1.35875e-06	527
D2	Creb5	1.11467	1.37682e-06	528
D2	STAT1::STAT2	1.1002	1.5639e-06	529
D2	CEBPG	1.08287	1.57354e-06	530
D2	MEF2C	1.07307	2.33818e-06	531
D2	Twist2	1.07063	3.0573e-06	532
D2	FOS	1.05875	3.33403e-06	533
D2	PAX4	1.07536	4.22171e-06	534
D2	HOXC13	1.0956	4.62267e-06	535
D2	HOXD12	1.08882	5.4591e-06	536
D2	SOX14	1.09256	5.80457e-06	537
D2	EBF1	1.09085	6.00735e-06	538
D2	SMAD3	1.11559	6.28149e-06	539
D2	JUNB(var.2)	1.1804	6.53371e-06	540
D2	Nkx3-2	1.08015	7.93238e-06	541
D2	CUX2	1.09535	8.10108e-06	542
D2	FOSB::JUN	1.11791	8.69193e-06	543
D2	MSC	1.08679	9.07545e-06	544
D2	SOX12	1.10753	9.59356e-06	545
D2	NFIC::TLX1	1.1981	9.73761e-06	546
D2	RFX5	1.18944	1.06073e-05	547
D2	HOXC9	1.07394	1.11872e-05	548
D2	PBX3	1.10767	1.18864e-05	549
D2	JUN::JUNB	1.05654	1.20002e-05	550
D2	CEBPD	1.07691	1.21081e-05	551
D2	Ar	1.17762	1.21694e-05	552
D2	NR1H4::RXRA	1.15029	1.27738e-05	553
D2	LHX2	1.0646	1.41366e-05	554
D2	CREB1	1.07841	1.43201e-05	555
D2	Dmbx1	1.10723	1.50452e-05	556
D2	NFKB1	1.16503	1.60347e-05	557
D2	ZNF384	1.07038	1.83963e-05	558
D2	NEUROG1	1.06989	1.8758e-05	559
D2	CDX2	1.07701	1.87751e-05	560
D2	JUN(var.2)	1.05506	2.07161e-05	561
D2	NR2F6(var.3)	1.17107	2.23585e-05	562
D2	POU6F2	1.06447	3.49195e-05	563
D2	NR6A1	1.1485	3.72804e-05	564
D2	ZNF136	1.18103	3.8223e-05	565
D2	DMRT3	1.06992	4.21045e-05	566
D2	HOXC12	1.07665	4.32587e-05	567
D2	ZBED1	1.27472	4.79646e-05	568
D2	LEF1	1.13135	5.11235e-05	569
D2	RARA	1.43252	5.17753e-05	570
D2	RXRG	1.13067	6.09954e-05	571
D2	FOXB1	1.05777	6.25066e-05	572
D2	FOSL2::JUN	1.05278	6.38449e-05	573
D2	OLIG2	1.06332	6.74039e-05	574
D2	PRRX2	1.05704	6.92382e-05	575
D2	LMX1A	1.06174	7.19577e-05	576
D2	PAX9	1.19726	7.67924e-05	577
D2	POU2F3	1.06646	8.05763e-05	578
D2	RXRA::VDR	1.20807	8.33593e-05	579
D2	Hoxa11	1.0648	9.83824e-05	580
D2	POU5F1B	1.05224	9.89425e-05	581
D2	FOS::JUN	1.05051	0.000100543	582
D2	NR3C2	1.14056	0.00010643	583
D2	CDX1	1.06267	0.000123225	584
D2	HOXD11	1.06114	0.000147574	585
D2	MAF	1.10073	0.000148901	586
D2	Smad2::Smad3	1.05048	0.0001566	587
D2	POU5F1	1.05279	0.000162198	588
D2	Arid3b	1.06085	0.00016318	589
D2	THRB(var.2)	1.13052	0.000172195	590
D2	Rarb	1.34986	0.000174585	591
D2	Dmrt1	1.08283	0.000180769	592
D2	DBP	1.05996	0.000182042	593
D2	E2F8	1.239	0.000193705	594
D2	FOSL2::JUNB	1.04984	0.000209019	595
D2	FOSL2::JUND	1.04973	0.000218696	596
D2	TAL1::TCF3	1.06328	0.000225556	597
D2	NEUROG2	1.06538	0.00025655	598
D2	HOXB13	1.07006	0.000258604	599
D2	CDX4	1.05636	0.000267778	600
D2	MYF6	1.0657	0.000268164	601
D2	MEIS1(var.2)	1.06134	0.000287059	602
D2	GLIS3	1.18688	0.000313135	603
D2	E2F7	1.33227	0.000318057	604
D2	FOSL1::JUN	1.04823	0.00033188	605
D2	mix-a	1.07	0.000344163	606
D2	IRF5	1.15392	0.000365403	607
D2	NR3C1	1.12868	0.000370037	608
D2	POU3F2	1.06602	0.000371907	609
D2	FOSL1	1.04883	0.000389464	610
D2	POU2F2	1.05943	0.000399272	611
D2	Mecom	1.14743	0.000450559	612
D2	CUX1	1.06332	0.000491148	613
D2	NFIC(var.2)	1.10124	0.000505	614
D2	Foxl2	1.06021	0.00050815	615
D2	FOSB::JUNB	1.04554	0.000526477	616
D2	Pou5f1::Sox2	1.07532	0.000592526	617
D2	RARA(var.2)	1.20924	0.000605359	618
D2	ZNF652	1.07559	0.000712066	619
D2	HOXA13	1.0594	0.00071959	620
D2	MEF2A	1.06744	0.000816724	621
D2	Bach1::Mafk	1.07116	0.000833299	622
D2	GATA1::TAL1	1.07038	0.000841066	623
D2	FOS::JUN(var.2)	1.09391	0.00094093	624
D2	IRF1	1.0911	0.000948961	625
D2	BATF3	1.04337	0.00100214	626
D2	POU3F1	1.05367	0.00101787	627
D2	E2F3	1.25241	0.00104214	628
D2	FOXE1	1.06429	0.00107377	629
D2	PHOX2A	1.05925	0.00111227	630
D2	BATF	1.04268	0.00111476	631
D2	TGIF2LY	1.08063	0.00120156	632
D2	POU2F1	1.0494	0.00135366	633
D2	IRF7	1.0836	0.00140909	634
D2	TCF7L1	1.08326	0.00149801	635
D2	FOSL1::JUNB	1.04233	0.00153037	636
D2	BATF::JUN	1.04141	0.00153734	637
D2	FOS::JUNB	1.04315	0.00159838	638
D2	Sox1	1.16961	0.00175845	639
D2	TP53	1.15577	0.00184848	640
D2	POU6F1	1.0589	0.0018797	641
D2	POU3F4	1.0448	0.00201888	642
D2	Rxra	1.11479	0.00205227	643
D2	SPI1	1.07183	0.00214303	644
D2	Foxj3	1.06656	0.00228017	645
D2	FOS::JUND	1.04163	0.00228127	646
D2	Foxq1	1.05749	0.00229085	647
D2	THRB(var.3)	1.15658	0.00246227	648
D2	GLIS1	1.26041	0.00282129	649
D2	SOX21	1.15804	0.00283489	650
D2	TGIF2	1.09026	0.00308778	651
D2	HNF1B	1.08258	0.00327617	652
D2	ARGFX	1.05184	0.00332652	653
D2	TEF	1.04988	0.003617	654
D2	HLF	1.04831	0.00371264	655
D2	TP63	1.21312	0.00406887	656
D2	Hmx1	1.10315	0.00414455	657
D2	TGIF2LX	1.07716	0.00448286	658
D2	BHLHE22	1.0472	0.00452062	659
D2	DMRTC2	1.05215	0.00459986	660
D2	PPARA::RXRA	1.09079	0.00545819	661
D2	POU1F1	1.06872	0.00554219	662
D2	IRF8	1.11033	0.00615463	663
D2	TGIF1	1.11496	0.00643677	664
D2	ZNF282	1.13302	0.00731229	665
D2	POU3F3	1.05025	0.00842788	666
D2	RXRB	1.1105	0.0102632	667
D2	Nr2f6	1.09374	0.0104364	668
D2	OLIG1	1.03978	0.0105346	669
D2	PKNOX2	1.09656	0.0109004	670
D2	PAX6	1.08604	0.0115792	671
D2	ZNF382	1.42099	0.0138593	672
D2	RORA(var.2)	1.06852	0.0139705	673
D2	JUNB	1.03292	0.0155973	674
D2	JUND	1.03205	0.0183866	675
D2	ATF4	1.04257	0.0189504	676
D2	HNF1A	1.05462	0.0191537	677
D2	ZNF16	1.25547	0.0236384	678
D2	Rarb(var.2)	1.14934	0.025778	679
D2	FOXF2	1.05203	0.0275484	680
D2	HNF4A(var.2)	1.09784	0.0279012	681
D2	Nfe2l2	1.04398	0.0283672	682
D2	SIX2	1.06837	0.029673	683
D2	BACH2(var.2)	1.1784	0.0300896	684
D2	PPARG	1.20689	0.0325953	685
D2	LMX1B	1.04174	0.0326305	686
D2	Arid5a	1.04067	0.0336663	687
D2	ZNF684	1.0937	0.0355652	688
D2	IRF3	1.09072	0.0382611	689
D2	Nr2f6(var.2)	1.12548	0.0391458	690
D2	ZNF24	1.07392	0.0395385	691
D2	Rarg	1.10701	0.0396943	692
D2	IRF9	1.11275	0.0432913	693
D2	CEBPA	1.03361	0.0444901	694
D2	NFIB	1.0786	0.0477439	695
D2	CEBPG(var.2)	1.03392	0.0499261	696
D2	MEF2B	1.04215	0.0502341	697
D2	PHOX2B	1.06734	0.0522744	698
D2	NFIL3	1.02907	0.0574182	699
D2	PBX2	1.03119	0.0647209	700
D2	Alx4	1.06332	0.0838012	701
D2	ONECUT2	1.0523	0.0905777	702
D2	ZNF528	1.1	0.0921305	703
D2	Hmx3	1.07579	0.0949992	704
D2	NFE2	1.02254	0.103235	705
D2	MEF2D	1.02911	0.107912	706
D2	MYBL2	1.08772	0.110252	707
D2	POU4F2	1.06383	0.134281	708
D2	JDP2	1.01764	0.137438	709
D2	IRF2	1.04945	0.13782	710
D2	BHLHE23	1.02172	0.150761	711
D2	Alx1	1.04149	0.155581	712
D2	EWSR1-FLI1	1.08137	0.155778	713
D2	TBXT	1.0563	0.159753	714
D2	PAX3	1.03098	0.160993	715
D2	Hmx2	1.05121	0.163799	716
D2	ONECUT3	1.03503	0.177233	717
D2	PROP1	1.02647	0.17956	718
D2	Lhx3	1.02762	0.18631	719
D2	MAF::NFE2	1.01802	0.199912	720
D2	Six3	1.05166	0.202804	721
D2	Rarg(var.2)	1.0501	0.232783	722
D2	MAFG	1.01677	0.235683	723
D2	BACH1	1.0117	0.24289	724
D2	Arx	1.0341	0.253795	725
D2	ZNF140	1.07574	0.256067	726
D2	IRF4	1.02884	0.270964	727
D2	MAFK	1.0119	0.285117	728
D2	BCL6B	1.07183	0.28939	729
D2	ONECUT1	1.01781	0.301007	730
D2	POU4F3	1.01688	0.327785	731
D2	Tcf21	1.01462	0.335129	732
D2	REST	1.03602	0.341328	733
D2	ZSCAN4	1.01119	0.365697	734
D2	PAX7	1.00651	0.42064	735
D2	MEIS2(var.2)	1.00384	0.42845	736
D2	ESR1	0.99208	0.529538	737
D2	NR1H2::RXRA	0.96726	0.541946	738
D2	MAFF	0.99369	0.588469	739
D2	NFE2L1	0.99158	0.647814	740
D2	POU4F1	0.98473	0.682565	741
D2	Sox11	0.88542	0.757722	742
D2	SRF	0.93134	0.77793	743
D2	ZNF410	0.91326	0.804491	744
D2	TBX19	0.92883	0.80948	745
D2	BACH2	0.97804	0.852183	746
D4	CTCF	1.3733	1.45439e-143	1
D4	CTCFL	1.23914	3.39863e-89	2
D4	YY2	1.24161	8.62747e-77	3
D4	ZBTB14	1.27281	1.56469e-73	4
D4	HINFP	1.27597	2.04688e-70	5
D4	ZIC1	1.25692	2.32202e-70	6
D4	ZIC4	1.22237	2.19228e-68	7
D4	ZIC5	1.2653	6.45471e-67	8
D4	Gmeb1	1.26053	1.15314e-66	9
D4	PLAGL2	1.21681	2.55864e-66	10
D4	YY1	1.21592	1.13e-64	11
D4	SOHLH2	1.24018	2.29107e-63	12
D4	TCF4	1.18977	2.67827e-63	13
D4	ZBTB33	1.37512	8.82434e-63	14
D4	MYCN	1.23586	1.13338e-62	15
D4	BHLHE22(var.2)	1.16633	1.13448e-61	16
D4	OVOL2	1.22402	1.17622e-61	17
D4	HIF1A	1.20422	1.31712e-61	18
D4	ASCL1(var.2)	1.17951	3.61645e-61	19
D4	NRF1	1.19497	3.75079e-61	20
D4	Ascl2	1.18454	6.35825e-61	21
D4	NEUROD1	1.17901	7.26525e-61	22
D4	TCF21(var.2)	1.18155	6.68228e-60	23
D4	Hic1	1.15505	7.34561e-60	24
D4	MYOG	1.18436	7.59849e-60	25
D4	TFAP2A(var.2)	1.16493	1.17866e-59	26
D4	Plagl1	1.20502	2.44572e-59	27
D4	MYC	1.21354	3.03491e-59	28
D4	TFAP2E	1.16805	3.18229e-59	29
D4	TFAP2C	1.17081	5.33605e-59	30
D4	Spz1	1.18858	6.24078e-59	31
D4	Mlxip	1.18356	6.52641e-59	32
D4	HEY1	1.229	6.94796e-59	33
D4	RFX7	1.15243	7.132e-59	34
D4	OSR2	1.16886	8.08159e-59	35
D4	TCFL5	1.175	8.31407e-59	36
D4	MYOD1	1.18182	8.89494e-59	37
D4	Ptf1a(var.2)	1.17674	9.10101e-59	38
D4	FIGLA	1.15709	1.1293e-58	39
D4	ATOH1(var.2)	1.17265	1.60859e-58	40
D4	TCF12(var.2)	1.16864	2.06293e-58	41
D4	BHLHA15(var.2)	1.15313	2.16766e-58	42
D4	TFAP2B	1.16905	2.42969e-58	43
D4	E2F6	1.18178	2.67792e-58	44
D4	ASCL1	1.15536	3.77095e-58	45
D4	NEUROG2(var.2)	1.16597	3.9958e-58	46
D4	ZNF341	1.18084	4.43923e-58	47
D4	HES1	1.17701	4.49183e-58	48
D4	Zic1::Zic2	1.16127	5.11781e-58	49
D4	PAX5	1.20552	5.8832e-58	50
D4	EGR1	1.21712	1.07129e-57	51
D4	NFATC1	1.15367	1.10607e-57	52
D4	Creb3l2	1.19016	1.45047e-57	53
D4	ZBTB6	1.19209	1.54659e-57	54
D4	MAX	1.18113	2.02751e-57	55
D4	Znf423	1.204	2.80022e-57	56
D4	TFAP2B(var.2)	1.17601	2.97239e-57	57
D4	TFAP4(var.2)	1.15506	3.31414e-57	58
D4	Arnt	1.17542	3.60102e-57	59
D4	TFAP2A(var.3)	1.22948	3.63059e-57	60
D4	TFE3	1.16476	3.76485e-57	61
D4	RUNX2	1.16703	4.14485e-57	62
D4	TFEB	1.17237	4.21975e-57	63
D4	E2F4	1.36153	4.4493e-57	64
D4	PITX3	1.15809	4.86114e-57	65
D4	ZFP57	1.1995	5.35355e-57	66
D4	OTX1	1.15134	6.69306e-57	67
D4	NR2F1	1.19153	8.60148e-57	68
D4	MNT	1.18043	8.85855e-57	69
D4	FOXH1	1.16319	1.04236e-56	70
D4	HMBOX1	1.16024	1.06173e-56	71
D4	HOXC10	1.16142	1.5831e-56	72
D4	NFATC3	1.15646	1.73652e-56	73
D4	HAND2	1.14875	1.81299e-56	74
D4	TFAP2C(var.2)	1.20186	1.82888e-56	75
D4	ATOH7	1.15389	2.39798e-56	76
D4	Dlx1	1.15188	2.95789e-56	77
D4	GCM1	1.1833	4.51627e-56	78
D4	Zic2	1.1938	4.75848e-56	79
D4	Esrrg	1.16541	6.37153e-56	80
D4	Smad4	1.1602	8.8305e-56	81
D4	GATA5	1.15353	9.93906e-56	82
D4	NR5A1	1.15997	1.09232e-55	83
D4	NR1I3	1.14839	1.18753e-55	84
D4	BARHL2	1.147	1.2135e-55	85
D4	NHLH1	1.18176	1.32153e-55	86
D4	PRDM1	1.15932	1.33946e-55	87
D4	NEUROD2	1.14893	1.43947e-55	88
D4	VEZF1	1.16897	1.61939e-55	89
D4	NFIC	1.1698	1.70749e-55	90
D4	Stat4	1.16102	1.73736e-55	91
D4	NFATC4	1.15346	1.9434e-55	92
D4	SMAD2::SMAD3::SMAD4	1.19294	2.07138e-55	93
D4	TBX5	1.14912	2.24358e-55	94
D4	ZBTB7C	1.18929	2.48961e-55	95
D4	TFAP2C(var.3)	1.21527	2.57995e-55	96
D4	SOX15	1.14975	2.65998e-55	97
D4	OSR1	1.16198	2.71804e-55	98
D4	Arid3a	1.15253	2.82398e-55	99
D4	BARHL1	1.1444	2.97058e-55	100
D4	TBX3	1.14599	3.42575e-55	101
D4	CREB3L4	1.22414	3.59494e-55	102
D4	THRB	1.18577	3.63665e-55	103
D4	TEAD3	1.14796	3.9354e-55	104
D4	TEAD4	1.17362	4.10129e-55	105
D4	HOXA9	1.14862	4.40297e-55	106
D4	TCF3	1.16215	4.60894e-55	107
D4	ARNT::HIF1A	1.16302	5.61777e-55	108
D4	LHX1	1.14453	5.80418e-55	109
D4	MYB	1.14864	5.96001e-55	110
D4	SNAI3	1.16182	6.48322e-55	111
D4	Nr2e3	1.1658	6.91424e-55	112
D4	ZNF354C	1.1423	7.83367e-55	113
D4	TBX15	1.16007	8.05398e-55	114
D4	HOXB6	1.14234	8.49875e-55	115
D4	MSGN1	1.15813	8.5641e-55	116
D4	IRF6	1.21309	8.77988e-55	117
D4	NKX2-5	1.16336	8.8382e-55	118
D4	BSX	1.14667	9.53087e-55	119
D4	MXI1	1.14784	9.55361e-55	120
D4	STAT3	1.14633	1.06535e-54	121
D4	Hand1::Tcf3	1.15352	1.2425e-54	122
D4	ETV3	1.18213	1.38444e-54	123
D4	TFAP2B(var.3)	1.20754	1.42516e-54	124
D4	NFATC2	1.15006	1.59526e-54	125
D4	HIC2	1.14246	1.62587e-54	126
D4	MZF1	1.18357	1.68311e-54	127
D4	BARX1	1.14855	1.73368e-54	128
D4	DUX4	1.16596	2.16627e-54	129
D4	CLOCK	1.19606	2.31903e-54	130
D4	E2F1	1.32918	2.33411e-54	131
D4	TBX1	1.16321	2.35767e-54	132
D4	ZBTB12	1.15989	3.3985e-54	133
D4	ZBTB7A	1.17946	3.77569e-54	134
D4	THAP1	1.14125	3.89833e-54	135
D4	SOX18	1.14066	3.95888e-54	136
D4	OTX2	1.16363	4.4128e-54	137
D4	Zfx	1.18536	4.53058e-54	138
D4	TFDP1	1.19238	4.64056e-54	139
D4	Isl1	1.16349	6.03499e-54	140
D4	NR2F2	1.16977	6.171e-54	141
D4	ESR2	1.17197	7.59082e-54	142
D4	Npas2	1.16819	7.65823e-54	143
D4	Lhx4	1.14815	7.76003e-54	144
D4	MGA	1.14815	7.76003e-54	144
D4	NFIX	1.14063	7.91789e-54	145
D4	ZBTB7B	1.22782	8.9064e-54	146
D4	MYF5	1.1726	9.77576e-54	147
D4	Bhlha15	1.14946	1.01648e-53	148
D4	Sox3	1.14539	1.0327e-53	149
D4	EN2	1.14652	1.125e-53	150
D4	STAT1	1.16501	1.13204e-53	151
D4	Tcf12	1.15162	1.13297e-53	152
D4	HOXC8	1.14252	1.18184e-53	153
D4	GCM2	1.1689	1.22073e-53	154
D4	GATA2	1.16603	1.31122e-53	155
D4	MEIS1	1.13972	1.57328e-53	156
D4	GBX1	1.15991	1.73673e-53	157
D4	GSX2	1.14105	1.7662e-53	158
D4	HOXA1	1.14724	1.80774e-53	159
D4	ELF5	1.14898	1.81338e-53	160
D4	RORC	1.15941	1.82034e-53	161
D4	Sox6	1.14991	2.20164e-53	162
D4	NFAT5	1.14773	2.55609e-53	163
D4	Dlx4	1.14765	2.59259e-53	164
D4	ZEB1	1.14908	2.73282e-53	165
D4	KLF5	1.14291	2.73914e-53	166
D4	ETS1	1.15806	3.02252e-53	167
D4	PDX1	1.15032	3.02849e-53	168
D4	HOXD8	1.14846	3.07994e-53	169
D4	MEIS2	1.15148	3.28095e-53	170
D4	ELK4	1.15826	3.35415e-53	171
D4	NR1D2	1.18262	3.38922e-53	172
D4	NFYB	1.20321	3.46654e-53	173
D4	NR4A1	1.16325	3.51985e-53	174
D4	SOX4	1.14537	3.88382e-53	175
D4	DRGX	1.14598	4.01139e-53	176
D4	TFAP2A	1.19552	4.0528e-53	177
D4	NR2C2(var.2)	1.13875	4.29737e-53	178
D4	TBX6	1.14572	4.5516e-53	179
D4	NFIA	1.14542	4.79454e-53	180
D4	HLTF	1.13979	5.02333e-53	181
D4	NR2C2	1.18954	5.41294e-53	182
D4	ZBTB26	1.17075	5.53617e-53	183
D4	ELK3	1.1712	5.62577e-53	184
D4	OLIG3	1.15782	5.89438e-53	185
D4	PITX2	1.15405	5.94617e-53	186
D4	MSX1	1.14956	6.16361e-53	187
D4	RHOXF1	1.1388	6.37242e-53	188
D4	EVX1	1.1456	6.44123e-53	189
D4	HOXA4	1.13956	6.67577e-53	190
D4	SOX8	1.15555	6.71461e-53	191
D4	GATA3	1.1492	6.98395e-53	192
D4	FLI1	1.15718	7.41436e-53	193
D4	LBX2	1.15144	7.47339e-53	194
D4	SNAI1	1.14588	7.62751e-53	195
D4	Wt1	1.18949	8.26947e-53	196
D4	NKX2-8	1.13893	8.33094e-53	197
D4	ETV2	1.18844	8.44413e-53	198
D4	Sox17	1.14731	8.55832e-53	199
D4	GFI1	1.17355	9.3505e-53	200
D4	ALX3	1.15588	9.8513e-53	201
D4	RUNX1	1.14656	1.01033e-52	202
D4	DLX6	1.14753	1.04501e-52	203
D4	CEBPB	1.15753	1.07786e-52	204
D4	ETS2	1.15034	1.10167e-52	205
D4	TWIST1	1.16389	1.21265e-52	206
D4	NOTO	1.14629	1.46609e-52	207
D4	HOXD9	1.16196	1.46858e-52	208
D4	CEBPE	1.15815	1.49392e-52	209
D4	PITX1	1.1541	1.64868e-52	210
D4	Atoh1	1.15864	1.97908e-52	211
D4	LHX5	1.1526	2.02925e-52	212
D4	HOXC4	1.1416	2.02992e-52	213
D4	IKZF1	1.15681	2.47403e-52	214
D4	HEY2	1.19558	2.50495e-52	215
D4	NKX6-3	1.14684	2.58623e-52	216
D4	ISL2	1.14406	2.93513e-52	217
D4	EVX2	1.14333	2.9763e-52	218
D4	HOXD4	1.14229	2.99176e-52	219
D4	NKX2-3	1.14383	3.04889e-52	220
D4	ESX1	1.1486	3.36657e-52	221
D4	MEIS3	1.14072	3.40894e-52	222
D4	HOXB8	1.14557	3.9455e-52	223
D4	TBX4	1.14377	4.14846e-52	224
D4	NR2C1	1.13964	4.44982e-52	225
D4	MZF1(var.2)	1.14778	4.77209e-52	226
D4	Nkx2-5(var.2)	1.14713	5.1444e-52	227
D4	PRRX1	1.15011	5.25766e-52	228
D4	ELK1	1.18499	5.4244e-52	229
D4	ERG	1.15278	5.8847e-52	230
D4	FEV	1.15419	6.07071e-52	231
D4	RUNX3	1.16217	6.6634e-52	232
D4	HOXA7	1.1422	6.70156e-52	233
D4	HOXB2	1.14246	6.96555e-52	234
D4	Dlx3	1.14765	8.50457e-52	235
D4	MSX2	1.15386	9.35714e-52	236
D4	ZNF75D	1.16463	1.02046e-51	237
D4	Gfi1b	1.15248	1.07396e-51	238
D4	KLF15	1.18374	1.10117e-51	239
D4	NKX6-1	1.14341	1.13582e-51	240
D4	LIN54	1.15059	1.26519e-51	241
D4	FOXP2	1.15962	1.29872e-51	242
D4	ARNT2	1.19255	1.32563e-51	243
D4	HOXB4	1.14315	1.47081e-51	244
D4	UNCX	1.14867	1.47202e-51	245
D4	Dlx2	1.14886	1.48985e-51	246
D4	FOXP3	1.13827	1.54698e-51	247
D4	Nr2e1	1.15343	1.63008e-51	248
D4	Stat5a::Stat5b	1.14373	1.69066e-51	249
D4	KLF10	1.14752	1.96105e-51	250
D4	Pax2	1.13803	1.99565e-51	251
D4	VAX2	1.14436	2.07723e-51	252
D4	HOXB7	1.15146	2.08254e-51	253
D4	SREBF1	1.16646	2.12836e-51	254
D4	EMX2	1.15071	2.39865e-51	255
D4	RAX2	1.14696	2.43529e-51	256
D4	TEAD1	1.1895	2.5506e-51	257
D4	Msx3	1.14935	2.55882e-51	258
D4	SPDEF	1.18982	2.62702e-51	259
D4	Ptf1a	1.16338	2.94774e-51	260
D4	ERF	1.17587	2.99635e-51	261
D4	ELF4	1.23059	3.23939e-51	262
D4	HOXB5	1.14681	3.25728e-51	263
D4	EGR3	1.2707	3.28912e-51	264
D4	Ptf1a(var.3)	1.16146	3.36851e-51	265
D4	ZIC3	1.29491	3.36871e-51	266
D4	FOXL1	1.13976	3.44776e-51	267
D4	POU6F1(var.2)	1.1476	3.60252e-51	268
D4	MSANTD3	1.15117	3.79002e-51	269
D4	MIXL1	1.14349	3.8178e-51	270
D4	Nkx3-1	1.15396	3.82637e-51	271
D4	VDR	1.1442	4.0407e-51	272
D4	SNAI2	1.17553	4.3655e-51	273
D4	HOXA5	1.14354	4.68159e-51	274
D4	HOXD13	1.18417	4.69564e-51	275
D4	POU6F2	1.1744	5.34541e-51	276
D4	ETV5	1.15325	6.10889e-51	277
D4	SOX10	1.14472	7.85555e-51	278
D4	TFCP2	1.19296	8.27849e-51	279
D4	Dux	1.14766	8.32661e-51	280
D4	SP4	1.21724	1.03769e-50	281
D4	GBX2	1.14998	1.05793e-50	282
D4	POU5F1	1.15896	1.07804e-50	283
D4	ELF1	1.17027	1.20212e-50	284
D4	ETV4	1.14127	1.22015e-50	285
D4	HES2	1.20585	1.28811e-50	286
D4	MEOX2	1.14638	1.33138e-50	287
D4	RORB	1.16062	1.36446e-50	288
D4	GABPA	1.16856	1.4994e-50	289
D4	HOXA10	1.15566	1.53959e-50	290
D4	ELF2	1.18095	1.6429e-50	291
D4	KLF2	1.14556	1.65336e-50	292
D4	SP8	1.15856	1.76071e-50	293
D4	RAX	1.15016	1.90752e-50	294
D4	FERD3L	1.2158	2.01323e-50	295
D4	REL	1.16648	2.26304e-50	296
D4	ETV6	1.14992	2.28267e-50	297
D4	GSC2	1.14652	2.65751e-50	298
D4	INSM1	1.18045	2.67841e-50	299
D4	EMX1	1.15165	2.7982e-50	300
D4	FOXO4	1.14104	2.81268e-50	301
D4	Foxj2	1.14647	2.82377e-50	302
D4	TFEC	1.20196	2.84313e-50	303
D4	VAX1	1.14294	2.88799e-50	304
D4	SRY	1.14776	2.91851e-50	305
D4	TCF7	1.15191	3.81419e-50	306
D4	HOXB3	1.13819	4.03478e-50	307
D4	EGR2	1.20143	4.08782e-50	308
D4	ETV1	1.16306	4.25182e-50	309
D4	GSX1	1.13958	4.57533e-50	310
D4	Nobox	1.15448	4.73046e-50	311
D4	Shox2	1.14623	5.47596e-50	312
D4	Foxo1	1.15084	6.2726e-50	313
D4	Ahr::Arnt	1.1423	6.57998e-50	314
D4	TEAD2	1.18605	6.95988e-50	315
D4	ZSCAN29	1.21878	7.33946e-50	316
D4	BHLHE40	1.19167	7.48018e-50	317
D4	LHX9	1.15255	7.9396e-50	318
D4	ELF3	1.15926	7.99536e-50	319
D4	HOXA6	1.14077	1.01685e-49	320
D4	EHF	1.16752	1.06052e-49	321
D4	MYF6	1.19914	1.11112e-49	322
D4	ZNF384	1.17442	1.22367e-49	323
D4	NKX6-2	1.14017	1.25469e-49	324
D4	Foxf1	1.15481	1.32496e-49	325
D4	EN1	1.14198	1.4813e-49	326
D4	ZNF460	1.3104	1.62612e-49	327
D4	NR4A2	1.14749	1.63069e-49	328
D4	PRDM4	1.15148	1.67357e-49	329
D4	Lhx8	1.14171	1.86671e-49	330
D4	HOXA2	1.1448	1.88512e-49	331
D4	HOXD3	1.15372	2.01399e-49	332
D4	E2F2	1.34324	2.34955e-49	333
D4	MLXIPL	1.20846	2.43289e-49	334
D4	KLF14	1.18614	2.86036e-49	335
D4	TBX2	1.15499	3.46575e-49	336
D4	FOXO6	1.14208	3.76912e-49	337
D4	CEBPG	1.18792	3.81993e-49	338
D4	MAZ	1.15547	3.99255e-49	339
D4	ISX	1.14463	4.06062e-49	340
D4	Rbpjl	1.16004	4.13992e-49	341
D4	SOX9	1.15313	4.15439e-49	342
D4	CENPB	1.21539	4.46264e-49	343
D4	KLF3	1.15255	4.90921e-49	344
D4	FOXC1	1.14593	5.49408e-49	345
D4	ZBTB32	1.18643	5.76193e-49	346
D4	ZKSCAN5	1.1694	6.56737e-49	347
D4	SHOX	1.14698	7.35301e-49	348
D4	MNX1	1.14286	8.29932e-49	349
D4	GSC	1.15249	9.07756e-49	350
D4	GLI3	1.19344	9.88246e-49	351
D4	JUN	1.16224	9.89017e-49	352
D4	FOXC2	1.14957	1.05509e-48	353
D4	KLF6	1.14499	1.10483e-48	354
D4	FOXI1	1.14292	1.16781e-48	355
D4	Sox5	1.14327	1.17312e-48	356
D4	FOXO3	1.16252	1.65809e-48	357
D4	KLF16	1.15406	1.7029e-48	358
D4	ZNF263	1.15591	1.81472e-48	359
D4	POU5F1B	1.15085	2.0397e-48	360
D4	DLX5	1.14224	2.85142e-48	361
D4	LBX1	1.14675	3.72463e-48	362
D4	JUND(var.2)	1.16117	3.98796e-48	363
D4	GATA1	1.15815	4.30862e-48	364
D4	Atf1	1.15446	5.45479e-48	365
D4	FOXD2	1.14755	5.55325e-48	366
D4	VSX1	1.15037	5.82896e-48	367
D4	HOXC11	1.17714	8.07082e-48	368
D4	MEOX1	1.1461	8.72441e-48	369
D4	ZNF148	1.17412	9.41428e-48	370
D4	TBX18	1.17453	9.65794e-48	371
D4	Foxd3	1.1628	1.01894e-47	372
D4	TFAP4	1.18046	1.09512e-47	373
D4	TCF7L2	1.14963	1.26203e-47	374
D4	MEF2C	1.16419	1.36982e-47	375
D4	ZKSCAN1	1.18289	2.17853e-47	376
D4	DMRTA2	1.15728	2.75928e-47	377
D4	Nr1h3::Rxra	1.18301	2.93137e-47	378
D4	HESX1	1.14892	3.12326e-47	379
D4	FOSL1::JUND	1.14535	3.2201e-47	380
D4	RELB	1.16716	3.34798e-47	381
D4	RBPJ	1.13519	3.39276e-47	382
D4	Ddit3::Cebpa	1.18778	3.53833e-47	383
D4	CREB3L4(var.2)	1.23507	3.67907e-47	384
D4	TLX2	1.1509	3.96624e-47	385
D4	TBP	1.15953	4.19262e-47	386
D4	HSF4	1.19593	4.83123e-47	387
D4	TBR1	1.15829	5.78454e-47	388
D4	VENTX	1.14807	5.86502e-47	389
D4	SOX13	1.146	6.41045e-47	390
D4	BARX2	1.1435	8.29321e-47	391
D4	EGR4	1.23582	1.02149e-46	392
D4	OLIG2	1.16905	1.03014e-46	393
D4	KLF11	1.1447	1.04831e-46	394
D4	Crx	1.15754	1.06442e-46	395
D4	SOX2	1.14391	1.41275e-46	396
D4	Pparg::Rxra	1.17506	1.64251e-46	397
D4	SREBF2	1.16733	2.00366e-46	398
D4	GLIS2	1.25163	2.47135e-46	399
D4	Znf281	1.18494	2.53661e-46	400
D4	Nr5a2	1.20953	2.69779e-46	401
D4	SMAD5	1.19736	2.84698e-46	402
D4	TAL1::TCF3	1.18439	3.20272e-46	403
D4	FOXK2	1.15514	3.35485e-46	404
D4	KLF4	1.14518	3.44712e-46	405
D4	Klf1	1.14158	3.8226e-46	406
D4	Stat6	1.15801	3.88029e-46	407
D4	FOXG1	1.15221	4.87853e-46	408
D4	Hoxa11	1.17609	6.74798e-46	409
D4	ZNF135	1.26534	8.61464e-46	410
D4	SP1	1.16197	9.02697e-46	411
D4	FOXD1	1.16248	1.05293e-45	412
D4	Arid3b	1.16752	1.17984e-45	413
D4	Arntl	1.18055	1.97328e-45	414
D4	NEUROG1	1.17136	2.11168e-45	415
D4	SP9	1.149	2.3102e-45	416
D4	TBX21	1.16567	8.37323e-45	417
D4	FOXP1	1.149	8.50314e-45	418
D4	ZNF317	1.16736	8.6906e-45	419
D4	ZNF449	1.18624	9.40426e-45	420
D4	Prdm15	1.23504	1.34854e-44	421
D4	MAX::MYC	1.23079	1.35934e-44	422
D4	FOS	1.14548	1.85111e-44	423
D4	Klf12	1.1687	2.09315e-44	424
D4	Twist2	1.15882	2.95925e-44	425
D4	NR4A2::RXRA	1.26187	3.35917e-44	426
D4	NKX2-2	1.15718	3.50935e-44	427
D4	JUN(var.2)	1.14907	4.50005e-44	428
D4	NFYC	1.16332	4.75065e-44	429
D4	GATA4	1.16387	4.97801e-44	430
D4	ZNF274	1.17198	5.90219e-44	431
D4	CDX1	1.16846	6.3758e-44	432
D4	PRRX2	1.15281	6.50772e-44	433
D4	RARA::RXRG	1.20899	6.781e-44	434
D4	CDX2	1.1784	7.20665e-44	435
D4	EOMES	1.17206	9.34705e-44	436
D4	CDX4	1.16252	9.68125e-44	437
D4	FOXA2	1.14813	9.76105e-44	438
D4	BHLHE41	1.24454	1.18967e-43	439
D4	VSX2	1.15182	1.28244e-43	440
D4	FOSL1::JUND(var.2)	1.16044	1.53913e-43	441
D4	JUN::JUNB	1.14756	1.99776e-43	442
D4	ESRRA	1.19755	2.65409e-43	443
D4	LHX6	1.1491	2.72691e-43	444
D4	HNF4G	1.18567	2.72987e-43	445
D4	ZBTB18	1.16098	4.52327e-43	446
D4	HES6	1.19942	4.70058e-43	447
D4	FOSL2	1.14313	6.03185e-43	448
D4	NFYA	1.1635	6.08211e-43	449
D4	FOXA3	1.14932	6.89487e-43	450
D4	SREBF2(var.2)	1.20318	8.2097e-43	451
D4	XBP1	1.28158	9.51021e-43	452
D4	Mafb	1.14788	1.17685e-42	453
D4	DPRX	1.15633	1.3021e-42	454
D4	MSC	1.19482	1.306e-42	455
D4	NFIX(var.2)	1.22171	1.42143e-42	456
D4	SP3	1.14385	1.47353e-42	457
D4	GATA6	1.17854	1.61225e-42	458
D4	NR1H4	1.17472	1.69937e-42	459
D4	LHX2	1.15196	1.75015e-42	460
D4	FOSL2::JUN	1.15047	1.87988e-42	461
D4	DMRT3	1.17004	4.04251e-42	462
D4	CEBPD	1.17202	5.52376e-42	463
D4	GMEB2	1.1825	5.58753e-42	464
D4	BATF::JUN	1.15111	5.76728e-42	465
D4	EBF3	1.1807	6.80347e-42	466
D4	EBF1	1.20597	7.71514e-42	467
D4	RELA	1.18682	8.78625e-42	468
D4	FOXA1	1.15934	9.19025e-42	469
D4	BATF3	1.15069	9.99659e-42	470
D4	Stat5a	1.16368	1.02865e-41	471
D4	BATF	1.15018	1.30617e-41	472
D4	FOXB1	1.1466	1.32146e-41	473
D4	NR2F1(var.2)	1.21422	1.35552e-41	474
D4	ZNF740	1.18992	1.44462e-41	475
D4	MAFA	1.24007	1.95893e-41	476
D4	GLI2	1.211	3.80069e-41	477
D4	FOS::JUN	1.14577	4.3109e-41	478
D4	HNF4A	1.18791	5.64811e-41	479
D4	HOXD11	1.16061	6.0651e-41	480
D4	HOXB9	1.16824	6.71854e-41	481
D4	CUX1	1.1791	6.94752e-41	482
D4	NR1D1	1.19865	8.61025e-41	483
D4	GRHL2	1.18256	1.48105e-40	484
D4	NRL	1.16137	1.82411e-40	485
D4	SIX1	1.18427	1.901e-40	486
D4	Ebf2	1.17518	2.18433e-40	487
D4	FOSL1::JUN	1.15153	2.31334e-40	488
D4	RORA	1.15997	2.45516e-40	489
D4	LMX1A	1.15297	3.33547e-40	490
D4	TBX20	1.16599	5.02201e-40	491
D4	FOXE1	1.18592	5.63023e-40	492
D4	ESRRB	1.19939	6.93123e-40	493
D4	DUXA	1.17831	7.45699e-40	494
D4	POU3F4	1.14515	8.47692e-40	495
D4	PAX4	1.15768	8.73537e-40	496
D4	Smad2::Smad3	1.14773	9.37759e-40	497
D4	Foxq1	1.17913	1.3493e-39	498
D4	KLF9	1.16474	1.52126e-39	499
D4	KLF17	1.18524	1.81062e-39	500
[truncated: 2,483 more rows]

[truncated: 1 more sheets: Table S3]
